# Supplementary material for: Flat-surface-assisted and self-regulated oxidation resistance of Cu(111)
Source: Nature. 2022 Mar 16;603(7901):434–8. doi: 10.1038/s41586-021-04375-5 (PMC8930770; doi:10.1038/s41586-021-04375-5)
Supplement: Supplementary file 2 — Source Data Fig. 1 [file 41586_2021_4375_MOESM2_ESM.xlsx]

## Sheet: fig1d
experiment			simulation
distance	normalized intensity		distance	normalized intensity
-0.25586	25.7182		0	77.7499
-0.24866	31.0448		0.0052	78.0929
-0.24146	36.3503		0.0104	77.6266
-0.23416	40.934		0.0155	76.3356
-0.22696	44.7959		0.02071	74.237
-0.21976	47.6096		0.02591	71.4358
-0.21256	49.3751		0.03111	67.8962
-0.20536	50.0637		0.03621	63.7304
-0.19806	49.6754		0.04141	59.0029
-0.19086	48.5553		0.04662	53.9533
-0.18366	46.7033		0.05182	48.503
-0.17646	44.2659		0.05702	42.8681
-0.16926	41.2433		0.06212	37.1638
-0.16196	37.8548		0.06732	31.5422
-0.15476	34.1003		0.07252	26.1044
-0.14756	30.0329		0.07773	20.924
-0.14036	25.6526		0.08293	16.1896
-0.13316	21.5943		0.08803	11.9513
-0.12586	17.8582		0.09323	8.28732
-0.11866	14.7233		0.09843	5.32767
-0.11146	12.1896		0.10363	3.09611
-0.10426	10.2302		0.10873	1.65756
-0.09706	8.84507		0.11394	1.08734
-0.08976	8.55625		0.11914	1.36814
-0.08256	9.36369		0.12434	2.55807
-0.07536	11.436		0.12954	4.57641
-0.06816	14.7732		0.13464	7.49189
-0.06096	19.1073		0.13985	11.1482
-0.05366	24.4384		0.14505	15.616
-0.04646	29.8971		0.15025	20.7809
-0.03926	35.4834		0.15535	26.5022
-0.03206	40.7354		0.16055	32.6818
-0.02486	45.6532		0.16575	39.2226
-0.01756	49.2978		0.17096	45.9437
-0.01036	51.6694		0.17616	52.6836
-0.00316	53.0648		0.18126	59.3054
0.00404	53.4841		0.18646	65.6186
0.01124	52.8013		0.19166	71.5058
0.01854	51.0162		0.19686	76.7538
0.02574	48.6455		0.20196	81.2772
0.03294	45.689		0.20717	84.9453
0.04014	42.2372		0.21237	87.6284
0.04734	38.29		0.21757	89.2154
0.05464	33.8834		0.22277	89.7411
0.06184	29.0174		0.22787	89.1235
0.06904	24.142		0.23308	87.4083
0.07624	19.2572		0.23828	84.6302
0.08344	14.6717		0.24348	80.8889
0.09074	10.3854		0.24868	76.2428
0.09794	6.86416		0.25378	70.8423
0.10514	4.10793		0.25898	64.828
0.11234	2.48879		0.26419	58.3941
0.11954	2.00674		0.26939	51.6305
0.12674	2.5769		0.27449	44.7365
0.13404	4.19924		0.27969	37.8922
0.14124	6.98365		0.28489	31.229
0.14844	10.9301		0.2901	24.9496
0.15564	15.7337		0.2953	19.1968
0.16284	21.3945		0.3004	14.0206
0.17014	27.3437		0.3056	9.58739
0.17734	33.5814		0.3108	5.98286
0.18454	39.3155		0.316	3.26789
0.19174	44.5461		0.3211	1.5071
0.19894	48.9912		0.32631	0.78915
0.20624	52.651		0.33151	1.04912
0.21344	55.0036		0.33671	2.33825
0.22064	56.0492		0.34191	4.65599
0.22784	55.9203		0.34701	7.9176
0.23504	54.6167		0.35221	12.0786
0.24234	52.0934		0.35742	17.1431
0.24954	48.3505		0.36262	22.9011
0.25674	44.0308		0.36772	29.2804
0.26394	39.1345		0.37292	36.1874
0.27114	34.1407		0.37812	43.4438
0.27844	29.0492		0.38333	50.9159
0.28564	23.5936		0.38853	58.357
0.29284	17.7739		0.39363	65.6601
0.30004	13.0152		0.39883	72.6567
0.30724	9.31759		0.40403	79.1159
0.31454	6.40688		0.40923	84.9021
0.32174	4.28309		0.41444	89.8329
0.32894	3.44949		0.41954	93.7792
0.33614	3.90606		0.42474	96.6701
0.34334	5.70876		0.42994	98.4227
0.35064	8.85757		0.43514	98.9352
0.35784	12.8346		0.44024	98.2167
0.36504	17.6398		0.44544	96.349
0.37224	23.0493		0.45065	93.3005
0.37944	29.0631		0.45585	89.1883
0.38674	35.2593		0.46105	84.1441
0.39394	41.638		0.46615	78.2971
0.40114	47.3331		0.47135	71.757
0.40834	52.3447		0.47656	64.7328
0.41554	56.1389		0.48176	57.4306
0.42284	58.7157		0.48686	49.9597
0.43004	60.2154		0.49206	42.5647
0.43724	60.638		0.49726	35.3778
0.44444	59.6008		0.50246	28.5824
0.45164	57.1036		0.50767	22.2843
0.45894	53.761		0.51277	16.6837
0.46614	49.5732		0.51797	11.7958
0.47334	45.1114		0.52317	7.79015
0.48054	40.3758		0.52837	4.69179
0.48774	35.2645		0.53347	2.63805
0.49504	29.7773		0.53868	1.55256
0.50224	24.4254		0.54388	1.50364
0.50944	19.2087		0.54908	2.46715
0.51664	14.5965		0.55428	4.48557
0.52384	10.5887		0.55938	7.50307
0.53114	8.01558		0.56458	11.384
0.53834	6.87705		0.56979	16.092
0.54554	6.93611		0.57499	21.6136
0.55274	8.19274		0.58019	27.7468
0.55994	10.6078		0.58529	34.3984
0.56724	14.1813		0.59049	41.4022
0.57444	18.6524		0.59569	48.6132
0.58164	24.0209		0.6009	55.8706
0.58884	29.5027		0.606	62.9764
0.59604	35.0976		0.6112	69.8575
0.60334	40.0398		0.6164	76.1714
0.61054	44.3293		0.6216	81.865
0.61774	47.8626		0.62681	86.7447
0.62494	50.6394		0.63191	90.6998
0.63214	52.2627		0.63711	93.5943
0.63944	52.7325		0.64231	95.4074
0.64664	52.2207		0.64751	96.066
0.65384	50.7274		0.65261	95.4883
0.66104	48.4836		0.65781	93.7697
0.66824	45.4893		0.66302	90.926
0.67554	41.9888		0.66822	87.0223
0.68274	37.9822		0.67342	82.1947
0.68994	33.72		0.67852	76.5593
0.69714	29.2022		0.68372	70.2708
0.70434	24.6877		0.68892	63.514
0.71164	20.1764		0.69413	56.4017
0.71884	16.0125		0.69923	49.1658
0.72604	12.1958		0.70443	41.9513
0.73324	9.28597		0.70963	34.9174
0.74044	7.28296		0.71483	28.2589
0.74774	6.24674		0.72004	22.0611
0.75494	6.17733		0.72514	16.5585
0.76214	7.51668		0.73034	11.6897
0.76934	10.2648		0.73554	7.69899
0.77654	14.0988		0.74074	4.63531
0.78384	19.0186		0.74594	2.4974
0.79104	24.8696		0.75104	1.3354
0.79824	31.6518		0.75625	1.19652
0.80544	38.1257		0.76145	2.04449
0.81264	44.2915		0.76665	3.92774
0.81994	49.9542		0.77175	6.73677
0.82714	55.1139		0.77695	10.4751
0.83434	59.0784		0.78216	15.018
0.84154	61.8477		0.78736	20.3546
0.84874	63.131		0.79256	26.2623
0.85594	62.9283		0.79766	32.7437
0.86324	61.5438		0.80286	39.5859
0.87044	58.9774		0.80806	46.6695
0.87764	55.2511		0.81327	53.783
0.88484	50.365		0.81837	60.8257
0.89204	44.8783		0.82357	67.5084
0.89934	38.791		0.82877	73.7893
0.90654	32.493		0.83397	79.5006
0.91374	25.9844		0.83917	84.3657
0.92094	20.1966		0.84427	88.3471
0.92814	15.1296		0.84948	91.3451
0.93544	10.6268		0.85468	93.1878
0.94264	6.68836		0.85988	93.9883
0.94984	4.1775		0.86498	93.5453
0.95704	3.09427		0.87018	91.9615
0.96424	3.37862		0.87539	89.2413
0.97154	5.03053		0.88059	85.5661
0.97874	8.01589		0.88579	80.9096
0.98594	12.3347		0.89089	75.4141
0.99314	17.4965		0.89609	69.3081
1.00034	23.5012		0.90129	62.6896
1.00764	30.1079		0.9065	55.7515
1.01484	37.3166		0.9117	48.6562
1.02204	44.2941		0.9168	41.6335
1.02924	51.0402		0.922	34.7377
1.03644	56.7438		0.9272	28.1515
1.04374	61.405		0.9324	22.1332
1.05094	64.471		0.93751	16.7082
1.05814	65.9419		0.94271	12.0217
1.06534	65.8721		0.94791	8.12519
1.07254	64.2615		0.95311	5.14535
1.07984	61.1292		0.95831	3.12202
1.08704	56.4751		0.96341	2.11602
1.09424	50.7099		0.96862	2.12495
1.10144	43.8334		0.97382	3.12572
1.10864	36.9077		0.97902	5.1859
1.11594	29.9328		0.98412	8.20935
1.12314	23.5295		0.98932	12.1407
1.13034	17.6977		0.99452	16.9302
1.13754	12.4076		0.99973	22.4844
1.14474	7.65927		1.00493	28.7029
1.15204	4.07248		1.01003	35.4342
1.15924	1.64722		1.01523	42.5471
1.16644	0.7578		1.02043	49.9344
1.17364	1.40421		1.02564	57.3728
1.18084	3.42208		1.03074	64.6963
1.18814	6.81142		1.03594	71.7921
1.19534	11.3689		1.04114	78.3816
1.20254	17.0945		1.04634	84.3229
1.20974	23.5769		1.05154	89.5377
1.21694	30.8162		1.05664	93.7842
1.22424	38.5617		1.06185	97.0317
1.23144	46.8133		1.06705	99.1073
1.23864	54.2734		1.07225	100
1.24584	60.9419		1.07745	99.7152
1.25304	65.9597		1.08255	98.21
1.26034	69.3269		1.08775	95.5277
1.26754	70.7992		1.09296	91.8016
1.27474	70.3764		1.09816	87.0483
1.28194	68.4272		1.10326	81.4806
1.28914	64.9516		1.10846	75.19
1.29644	60.1613		1.11366	68.3654
1.30364	54.0565		1.11887	61.1439
1.31084	47.3		1.12407	53.7094
1.31804	39.8921		1.12917	46.3225
1.32524	32.7127		1.13437	39.1015
1.33254	25.7617		1.13957	32.1349
1.33974	19.4863		1.14477	25.6943
1.34694	13.8864		1.14987	19.8304
1.35414	8.94547		1.15508	14.6981
1.36134	4.66365		1.16028	10.366
1.36864	1.81794		1.16548	6.95305
1.37584	0.40833		1.17068	4.48115
1.38304	0		1.17578	3.0319
1.39024	0.59296		1.18098	2.5843
1.39744	2.72314		1.18619	3.18936
1.40474	6.39054		1.19139	4.79213
1.41194	11.6043		1.19649	7.41352
1.41914	18.3643		1.20169	10.9574
1.42634	26.1088		1.20689	15.3759
1.43354	34.8377		1.2121	20.5926
1.44084	43.6299		1.2173	26.4734
1.44804	52.4854		1.2224	32.9016
1.45524	60.686		1.2276	39.7561
1.46244	68.2317		1.2328	46.9125
1.46964	74.6969		1.238	54.1309
1.47694	80.0817		1.24321	61.3172
1.48414	83.5596		1.24831	68.2202
1.49134	85.1306		1.25351	74.7235
1.49854	84.7029		1.25871	80.648
1.50574	82.2766		1.26391	85.8189
1.51304	77.5961		1.26901	90.119
1.52024	70.6615		1.27422	93.3871
1.52744	62.3053		1.27942	95.5699
1.53464	52.5276		1.28462	96.6438
1.54184	42.8439		1.28982	96.4915
1.54904	33.2544		1.29492	95.144
1.55634	25.2472		1.30012	92.6954
1.56354	18.8224		1.30533	89.1711
1.57074	13.073		1.31053	84.6303
1.57794	7.99922		1.31563	79.2288
1.58514	4.28594		1.32083	73.1582
1.59244	1.93318		1.32603	66.5247
1.59964	0.77186		1.33123	59.4727
1.60684	0.80197		1.33644	52.2491
1.61404	2.50335		1.34154	44.9811
1.62124	5.87601		1.34674	37.8488
1.62854	10.8344		1.35194	31.0122
1.63574	17.3784		1.35714	24.635
1.64294	24.9661		1.36224	18.82
1.65014	33.5975		1.36745	13.6874
1.65734	42.6017		1.37265	9.3679
1.66464	51.9785		1.37785	5.89717
1.67184	60.8475		1.38305	3.3745
1.67904	69.2085		1.38815	1.84077
1.68624	76.0546		1.39335	1.34111
1.69344	81.3858		1.39856	1.78622
1.70074	84.6875		1.40376	3.29122
1.70794	85.9599		1.40896	5.75451
1.71514	85.1299		1.41406	9.13319
1.72234	82.1977		1.41926	13.3761
1.72954	77.328		1.42446	18.3836
1.73684	70.5209		1.42967	24.1553
1.74404	62.7279		1.43477	30.4316
1.75124	53.9492		1.43997	37.1287
1.75844	45.1106		1.44517	44.1571
1.76564	36.2123		1.45037	51.2303
1.77294	27.9709		1.45558	58.3294
1.78014	20.3864		1.46068	65.1534
1.78734	13.8787		1.46588	71.6339
1.79454	8.44764		1.47108	77.4998
1.80174	4.56298		1.47628	82.688
1.80904	2.22467		1.48138	87.0068
1.81624	1.63144		1.48658	90.3699
1.82344	2.78328		1.49179	92.6612
1.83064	5.33804		1.49699	93.7816
1.83784	9.29571		1.50219	93.7733
1.84514	15.0612		1.50729	92.6212
1.85234	22.6345		1.51249	90.2803
1.85954	31.5484		1.5177	86.9436
1.86674	41.8028		1.5229	82.5882
1.87394	52.0611		1.528	77.4194
1.88124	62.3233		1.5332	71.4997
1.88844	71.985		1.5384	65.0079
1.89564	81.0461		1.5436	58.1482
1.90284	88.3737		1.54881	51.0655
1.91004	93.9677		1.55391	43.986
1.91734	97.1812		1.55911	36.9999
1.92454	98.0143		1.56431	30.294
1.93174	96.1795		1.56951	24.05
1.93894	91.6768		1.57471	18.3702
1.94614	84.8063		1.57981	13.3906
1.95344	75.568		1.58502	9.18582
1.96064	65.7615		1.59022	5.84672
1.96784	55.3867		1.59542	3.44498
1.97504	45.042		1.60052	2.04256
1.98224	34.7275		1.60572	1.64702
1.98954	25.9019		1.61093	2.27582
1.99674	18.565		1.61613	3.93024
2.00394	12.7881		1.62133	6.56322
2.01114	8.57112		1.62643	10.1559
2.01834	5.37918		1.63163	14.6396
2.02564	3.21229		1.63683	19.8576
2.03284	2.68969		1.64204	25.8498
2.04004	3.81141		1.64714	32.3709
2.04724	6.62028		1.65234	39.3445
2.05444	11.1163		1.65754	46.6313
2.06174	17.4225		1.66274	54.0403
2.06894	25.5387		1.66794	61.4216
2.07614	34.6333		1.67305	68.5801
2.08334	44.7061		1.67825	75.3316
2.09054	55.2195		1.68345	81.5302
2.09784	66.1734		1.68865	86.9954
2.10504	76.228		1.69375	91.596
2.11224	85.3835		1.69895	95.1775
2.11944	92.6033		1.70416	97.6999
2.12664	97.8875		1.70936	99.025
2.13394	100		1.71456	99.1425
2.14114	98.9408		1.71966	98.0664
2.14834	94.8881		1.72486	95.8119
2.15554	87.8417		1.73006	92.4228
2.16274	79.4073		1.73527	87.9868
2.17004	69.5848		1.74047	82.7055
2.17724	59.5852		1.74557	76.6467
2.18444	49.4085		1.75077	69.9538
2.19164	39.806		1.75597	62.8622
2.19884	30.7777		1.76118	55.4758
2.20614	23.122		1.76628	48.0636
2.21334	16.839		1.77148	40.7089
2.22054	12.0265		1.77668	33.6523
2.22774	8.68453		1.78188	26.9508
2.23494	6.44337		1.78708	20.8714
2.24224	5.30303		1.79218	15.44
2.24944	5.80483		1.79739	10.7672
2.25664	7.94878		1.80259	7.01387
2.26384	11.9946		1.80779	4.19592
2.27104	17.9423		1.81289	2.35579
2.27824	25.0084		1.81809	1.52078
2.28554	33.1929		1.82329	1.76868
2.29274	42.0834		1.8285	2.99859
2.29994	51.68		1.8337	5.23538
2.30714	60.7624		1.8388	8.4665
2.31434	69.3306		1.844	12.6049
2.32164	77.0122		1.8492	17.5043
2.32884	83.8074		1.85441	23.1621
2.33604	88.6974		1.85951	29.487
2.34324	91.682		1.86471	36.1949
2.35044	92.0764		1.86991	43.2957
2.35774	89.8805		1.87511	50.5399
2.36494	85.3639		1.88031	57.8022
2.37214	78.5264		1.88541	64.8499
2.37934	71.4289		1.89062	71.52
2.38654	64.0712		1.89582	77.66
2.39384	56.9406		1.90102	83.1417
2.40104	50.0373		1.90622	87.7488
2.40824	43.7064		1.91132	91.3959
2.41544	37.9478		1.91653	93.952
2.42264	33.2783		1.92173	95.4055
2.42994	29.6977		1.92693	95.6454
2.43714	27.067		1.93203	94.6618
2.44434	25.3861		1.93723	92.5464
2.45154	24.9512		1.94243	89.3079
2.45874	25.7623		1.94764	85.0656
2.46604	27.5643		1.95284	79.8811
2.47324	30.3571		1.95794	73.9726
2.48044	33.8835		1.96314	67.4448
2.48764	38.1436		1.96834	60.4592
2.49484	43.1132		1.97354	53.2436
2.50214	48.7922		1.97864	45.9034
2.50934	54.4241		1.98385	38.6814
2.51654	60.0089		1.98905	31.704
2.52374	65.2874		1.99425	25.1324
2.53094	70.2597		1.99945	19.0839
2.53824	74.4294		2.00455	13.7281
2.54544	77.7967		2.00976	9.15379
2.55264	80.4554		2.01496	5.44571
2.55984	82.4056		2.02016	2.6547
2.56704	83.3653		2.02526	0.8219
2.57434	83.3347		2.03046	0
2.58154	82.7103		2.03566	0.21885
2.58874	81.492		2.04087	1.39574
2.59594	79.9641		2.04607	3.55304
2.60314	78.1268		2.05117	6.64392
2.61044	76.1659		2.05637	10.6346
2.61764	74.0814		2.06157	15.3989
2.62484	72.2321		2.06677	20.87
2.63204	70.6179		2.07198	26.9053
2.63924	69.4558		2.07708	33.331
2.64654	68.7456		2.08228	40.0746
2.65374	68.2869		2.08748	46.9876
2.66094	68.0796		2.09268	53.8569
2.66814	68.2118		2.09778	60.5525
2.67534	68.6835		2.10299	66.8909
2.68264	69.4694		2.10819	72.718
2.68984	70.5697		2.11339	77.8615
2.69704	71.7404		2.11859	82.2165
2.70424	72.9815		2.12369	85.5829
2.71144	74.1585		2.12889	87.9787
2.71874	75.2715		2.1341	89.3404
2.72594	76.3979		2.1393	89.5357
2.73314	77.5377		2.1444	88.625
2.74034	78.472		2.1496	86.6301
2.74754	79.2009		2.1548	83.6234
2.75484	79.9408		2.16	79.6393
2.76204	80.692		2.16521	74.8842
2.76924	81.9133		2.17031	69.3683
2.77644	83.6049		2.17551	63.328
2.78364	85.012		2.18071	56.8883
2.79094	86.1345		2.18591	50.2122
2.79814	87.0982		2.19101	43.5236
2.80534	87.9031		2.19622	36.8838
2.81254	88.5401		2.20142	30.5165
2.81974	89.0094		2.20662	24.5352
2.82704	89.1158		2.21182	19.0751
2.83424	88.8592		2.21692	14.2316
2.84144	88.218		2.22212	10.1265
2.84864	87.1921		2.22733	6.78239
2.85584	86.3604		2.23253	4.29915
2.86314	85.723		2.23773	2.66452
2.87034	85.3017		2.24283	1.9308
2.87754	85.0965		2.24803	2.10798
2.88474	84.8233		2.25324	3.12282
2.89194	84.482		2.25844	4.9944
2.89924	84.0621		2.26354	7.66375
2.90644	83.5636		2.26874	11.0488
2.91364	83.2253		2.27394	15.0584
2.92084	83.0472		2.27914	19.6551
2.92804	82.9272		2.28435	24.7689
2.93534	82.8655		2.28945	30.2087
2.94254	82.8035		2.29465	35.8901
2.94974	82.7411		2.29985	41.7283
2.95694	82.6924		2.30505	47.5496
2.96414	82.6574		2.31015	53.2603
2.97144	82.4007		2.31535	58.6726
2.97864	81.9221		2.32056	63.7575
2.98584	81.5072		2.32576	68.3338
2.99304	81.1561		2.33096	72.3415
3.00024	80.7254		2.33606	75.6441
3.00744	80.2151		2.34126	78.2062
3.01474	79.7589		2.34647	80.003
3.02194	79.3566		2.35167	80.8963
3.02914	79.1683		2.35677	80.9795
3.03634	79.1939		2.36197	80.2719
3.04354	79.321		2.36717	78.7389
3.05084	79.5497		2.37237	76.5058
3.05804	79.7511		2.37758	73.6168
3.06524	79.9252		2.38268	70.1658
3.07244	80.1891		2.38788	66.3148
3.07964	80.5428		2.39308	62.1437
3.08694	81.1656		2.39828	57.7545
3.09414	82.0577		2.40348	53.3552
3.10134	83.3235		2.40859	49.0551
3.10854	84.9632		2.41379	44.8721
3.11574	86.2331		2.41899	41.0304
3.12304	87.1332		2.42419	37.593
3.13024	87.764		2.42929	34.6451
3.13744	88.1256		2.43449	32.2385
3.14464	88.6154		2.4397	30.4522
3.15184	89.2335		2.4449	29.303
3.15914	89.7674		2.4501	28.8227
3.16634	90.2173		2.4552	28.9323
3.17354	90.2436		2.4604	29.7301
3.18074	89.8464		2.4656	31.1305
3.18794	89.3352		2.47081	33.0125
3.19524	88.7101		2.47591	35.3821
3.20244	87.9121		2.48111	38.1551
3.20964	86.9412		2.48631	41.3013
3.21684	86.2144		2.49151	44.6657
3.22404	85.7318		2.49672	48.2227
3.23134	85.5305		2.50182	51.8799
3.23854	85.6106		2.50702	55.5474
3.24574	86.0062		2.51222	59.1467
3.25294	86.7173		2.51742	62.6332
3.26014	87.3372		2.52252	65.94
3.26744	87.866		2.52772	68.9572
3.27464	88.4908		2.53293	71.7153
3.28184	89.2115		2.53813	74.1459
3.28904	89.8826		2.54333	76.2268
3.29624	90.5041		2.54843	77.9488
3.30354	90.8255		2.55363	79.2751
3.31074	90.8471		2.55883	80.2412
3.31794	90.6834		2.56404	80.8337
3.32514	90.3345		2.56924	81.0537
3.33234	89.9167		2.57434	80.9344
3.33964	89.4298		2.57954	80.5216
3.34684	88.7675		2.58474	79.8204
3.35404	87.9298		2.58995	78.8921
3.36124	87.2311		2.59505	77.752
3.36844	86.6712		2.60025	76.4458
3.37574	86.0012		2.60545	75.0664
3.38294	85.2209		2.61065	73.5902
3.39014	84.1928		2.61585	72.0517
3.39734	82.9167		2.62095	70.5385
3.40454	82.1334		2.62616	69.0228
3.41184	81.8428		2.63136	67.6269
3.41904	81.6223		2.63656	66.2486
3.42624	81.472		2.64166	65.025
3.43344	80.9078		2.64686	63.9101
3.44064	79.93		2.65207	62.9269
3.44794	79.2814		2.65727	62.1106
3.45514	78.9621		2.66247	61.4079
3.46234	79.0481		2.66757	60.8941
3.46954	79.5396		2.67277	60.4874
3.47674	80.3883		2.67797	60.2196
3.48404	81.5943		2.68318	60.0899
3.49124	82.6565		2.68828	60.1038
3.49844	83.575		2.69348	60.1893
3.50564	84.5796		2.69868	60.2905
3.51284	85.6705		2.70388	60.5418
3.52014	86.7213		2.70908	60.8221
3.52734	87.7322		2.71418	61.1446
3.53454	88.3279		2.71939	61.4816
3.54174	88.5083		2.72459	61.8503
3.54894	88.8836		2.72979	62.1968
3.55624	89.4538		2.73499	62.5834
3.56344	90.1351		2.74009	62.918
3.57064	90.9276		2.7453	63.2278
3.57784	91.2765		2.7505	63.56
3.58504	91.1817		2.7557	63.8554
3.59234	90.886		2.7608	64.117
3.59954	90.3894		2.766	64.3765
3.60674	89.9884		2.7712	64.605
3.61394	89.683		2.77641	64.7679
3.62114	89.0276		2.78161	64.9458
3.62844	88.0222		2.78671	65.1027
3.63564	87.0719		2.79191	65.2423
3.64284	86.1767		2.79711	65.3425
3.65004	85.6064		2.80231	65.468
3.65724	85.3609		2.80741	65.5045
3.66454	85.0228		2.81262	65.5472
3.67174	84.5918		2.81782	65.5795
3.67894	84.3499		2.82302	65.5547
3.68614	84.297		2.82822	65.5412
3.69334	84.5213		2.83332	65.4688
3.70064	85.0229		2.83853	65.335
3.70784	85.3434		2.84373	65.1782
3.71504	85.4828		2.84893	64.9705
3.72224	85.7213		2.85403	64.6996
3.72944	86.0589		2.85923	64.3671
3.73664	86.492		2.86443	64.0084
3.74394	87.0205		2.86964	63.547
3.75114	87.2987		2.87484	63.0585
3.75834	87.3266		2.87994	62.5331
3.76554	87.3476		2.88514	61.9521
3.77274	87.3617		2.89034	61.3609
3.78004	87.2736		2.89555	60.7118
3.78724	87.0833		2.90075	60.0467
3.79444	86.914		2.90585	59.4038
3.80164	86.7659		2.91105	58.7758
3.80884	86.4055		2.91625	58.1716
3.81614	85.8329		2.92145	57.5851
3.82334	85.0226		2.92655	57.0472
3.83054	83.9746		2.93176	56.613
3.83774	83.1709		2.93696	56.2697
3.84494	82.6115		2.94216	56.017
3.85224	82.3341		2.94736	55.8777
3.85944	82.3387		2.95246	55.8176
3.86664	82.4198		2.95766	55.9248
3.87384	82.5776		2.96287	56.1132
3.88104	82.7882		2.96807	56.4124
3.88834	83.0518		2.97317	56.8716
3.89554	83.7082		2.97837	57.407
3.90274	84.7574		2.98357	58.0605
3.90994	85.8368		2.98878	58.7512
3.91714	86.9465		2.99398	59.5322
3.92444	88.0557		2.99908	60.4002
3.93164	89.1645		3.00428	61.281
3.93884	89.8876		3.00948	62.1795
3.94604	90.225		3.01468	63.1133
3.95324	90.4755		3.01978	63.9604
3.96054	90.6392		3.02499	64.8107
3.96774	91.1302		3.03019	65.5682
3.97494	91.9487		3.03539	66.2426
3.98214	92.3707		3.04059	66.8537
3.98934	92.3961		3.04569	67.3291
3.99664	92.0819		3.05089	67.7159
4.00384	91.4279		3.0561	67.9476
4.01104	90.7839		3.0613	68.0452
4.01824	90.1499		3.0665	68.0427
4.02544	89.248		3.0716	67.8661
4.03274	88.0782		3.0768	67.5877
4.03994	86.7441		3.08201	67.204
4.04714	85.2458		3.08721	66.677
4.05434	83.926		3.09231	66.0457
4.06154	82.7847		3.09751	65.3854
4.06884	82.011		3.10271	64.6083
4.07604	81.6048		3.10791	63.7689
4.08324	81.4706		3.11312	62.9174
4.09044	81.6084		3.11822	62.0692
4.09764	82.0422		3.12342	61.2126
4.10494	82.7717		3.12862	60.3941
4.11214	83.692		3.13382	59.6234
4.11934	84.8029		3.13892	58.9124
4.12654	85.899		3.14413	58.2705
4.13374	86.9802		3.14933	57.7542
4.14104	88.0342		3.15453	57.296
4.14824	89.0608		3.15973	56.9265
4.15544	89.8662		3.16483	56.7523
4.16264	90.4506		3.17003	56.6592
4.16984	91.1071		3.17524	56.6372
4.17714	91.8357		3.18044	56.7681
4.18434	92.4115		3.18554	57.0022
4.19154	92.8346		3.19074	57.3521
4.19874	92.8269		3.19594	57.7648
4.20594	92.3885		3.20114	58.2716
4.21324	91.8977		3.20635	58.8066
4.22044	91.3545		3.21145	59.4224
4.22764	90.8382		3.21665	60.0326
4.23484	90.3487		3.22185	60.6484
4.24204	89.6034		3.22705	61.2797
4.24934	88.6024		3.23226	61.8715
4.25654	87.5679		3.23736	62.3971
4.26374	86.4999		3.24256	62.8899
4.27094	85.9684		3.24776	63.2847
4.27814	85.9735		3.25296	63.6158
4.28544	85.9088		3.25806	63.8267
4.29264	85.7744		3.26326	63.9465
4.29984	85.3429		3.26847	63.9971
4.30704	84.6142		3.27367	63.8676
4.31424	83.9119		3.27887	63.7028
4.32154	83.2358		3.28397	63.4288
4.32874	82.9116		3.28917	63.0308
4.33594	82.9394		3.29437	62.5699
4.34314	83.1337		3.29958	62.0374
4.35034	83.4947		3.30468	61.4877
4.35764	83.502		3.30988	60.8765
4.36484	83.1558		3.31508	60.2402
4.37204	82.7035		3.32028	59.5594
4.37924	82.1453		3.32549	58.9642
4.38644	81.7354		3.33059	58.3726
4.39374	81.4738		3.33579	57.8183
4.40094	81.4065		3.34099	57.3671
4.40814	81.5336		3.34619	56.9742
4.41534	81.9119		3.35129	56.6449
4.42254	82.5413		3.35649	56.4435
4.42984	83.3889		3.3617	56.3508
4.43704	84.4544		3.3669	56.3371
4.44424	85.2068		3.3721	56.4711
4.45144	85.6459		3.3772	56.6284
4.45864	85.7591		3.3824	56.9937
4.46584	85.5464		3.38761	57.4296
4.47314	86.0084		3.39281	57.9356
4.48034	87.1452		3.39801	58.5177
4.48754	88.1245		3.40311	59.136
4.49474	88.9463		3.40831	59.8172
4.50194	89.48		3.41351	60.5298
4.50924	89.7254		3.41872	61.2082
4.51644	90.0348		3.42382	61.936
4.52364	90.4082		3.42902	62.6095
4.53084	90.5294		3.43422	63.2581
4.53804	90.3984		3.43942	63.7759
4.54534	90.1516		3.44462	64.2367
4.55254	89.789		3.44972	64.6217
4.55974	89.1969		3.45493	64.9046
4.56694	88.3753		3.46013	65.0726
4.57414	87.743		3.46533	65.0891
4.58144	87.3		3.47043	65.0062
4.58864	86.9526		3.47563	64.8358
4.59584	86.7006		3.48084	64.5346
4.60304	86.386		3.48604	64.1062
4.61024	86.0089		3.49124	63.5799
4.61754	85.6883		3.49634	62.9778
4.62474	85.4244		3.50154	62.3004
4.63194	85.1301		3.50674	61.5594
4.63914	84.8054		3.51195	60.7824
4.64634	84.5324		3.51705	59.9404
4.65364	84.3111		3.52225	59.114
4.66084	84.1066		3.52745	58.3016
4.66804	83.9189		3.53265	57.5268
4.67524	83.8545		3.53785	56.8059
4.68244	83.9134		3.54295	56.1477
4.68974	83.9511		3.54816	55.5707
4.69694	83.9676		3.55336	55.0562
4.70414	84.314		3.55856	54.6588
4.71134	84.9901		3.56376	54.3548
4.71854	85.6645		3.56886	54.1914
4.72584	86.3373		3.57407	54.1474
			3.57927	54.175
			3.58447	54.3198
			3.58957	54.6304
			3.59477	55.0217
			3.59997	55.4996
			3.60518	56.0515
			3.61038	56.6942
			3.61548	57.3636
			3.62068	58.1131
			3.62588	58.8471
			3.63109	59.6044
			3.63619	60.3366
			3.64139	61.0673
			3.64659	61.7918
			3.65179	62.4015
			3.65699	62.9902
			3.66209	63.5087
			3.6673	63.9146
			3.6725	64.212
			3.6777	64.4868
			3.6828	64.6341
			3.688	64.6935
			3.6932	64.6771
			3.69841	64.5855
			3.70361	64.3681
			3.70871	64.0959
			3.71391	63.7695
			3.71911	63.4295
			3.72432	62.9983
			3.72952	62.4788
			3.73462	62.0082
			3.73982	61.4907
			3.74502	60.9822
			3.75022	60.4171
			3.75532	59.9386
			3.76053	59.4056
			3.76573	58.9227
			3.77093	58.426
			3.77613	57.9954
			3.78123	57.5954
			3.78643	57.2321
			3.79164	56.9087
			3.79684	56.6063
			3.80194	56.405
			3.80714	56.1954
			3.81234	56.0398
			3.81755	55.9584
			3.82275	55.8814
			3.82785	55.8621
			3.83305	55.8975
			3.83825	55.9783
			3.84345	56.067
			3.84855	56.2239
			3.85376	56.3902
			3.85896	56.5772
			3.86416	56.8491
			3.86936	57.1035
			3.87446	57.4033
			3.87967	57.7309
			3.88487	58.0807
			3.89007	58.4347
			3.89527	58.7925
			3.90037	59.2027
			3.90557	59.5831
			3.91078	59.9565
			3.91598	60.3407
			3.92108	60.7347
			3.92628	61.1377
			3.93148	61.4712
			3.93668	61.7934
			3.94189	62.1529
			3.94699	62.4522
			3.95219	62.6845
			3.95739	62.9302
			3.96259	63.1109
			3.96769	63.2942
			3.9729	63.3605
			3.9781	63.4033
			3.9833	63.4115
			3.9885	63.3675
			3.9936	63.2624
			3.9988	63.0887
			4.00401	62.8858
			4.00921	62.6205
			4.01431	62.337
			4.01951	62.0217
			4.02471	61.6572
			4.02991	61.2278
			4.03512	60.7801
			4.04022	60.3298
			4.04542	59.866
			4.05062	59.3654
			4.05582	58.8758
			4.06103	58.408
			4.06613	57.9588
			4.07133	57.5503
			4.07653	57.1586
			4.08173	56.801
			4.08683	56.5049
			4.09203	56.2574
			4.09724	56.0724
			4.10244	55.9335
			4.10764	55.8957
			4.11274	55.8867
			4.11794	55.9798
			4.12315	56.1353
			4.12835	56.3784
			4.13345	56.6991
			4.13865	57.05
			4.14385	57.4966
			4.14905	57.9381
			4.15426	58.4797
			4.15936	59.019
			4.16456	59.5924
			4.16976	60.1774
			4.17496	60.8089
			4.18006	61.3646
			4.18526	61.9458
			4.19047	62.4953
			4.19567	63.0369
			4.20087	63.463
			4.20597	63.8653
			4.21117	64.2153
			4.21638	64.4815
			4.22158	64.6613
			4.22678	64.7569
			4.23188	64.7869
			4.23708	64.7528
			4.24228	64.5689
			4.24749	64.345
			4.25259	64.0609
			4.25779	63.6734
			4.26299	63.2423
			4.26819	62.7304
			4.27339	62.1961
			4.27849	61.5851
			4.2837	60.9678
			4.2889	60.3454
			4.2941	59.6552
			4.2992	59.0072
			4.3044	58.3279
			4.30961	57.7125
			4.31481	57.0766
			4.32001	56.5227
			4.32511	55.9989
			4.33031	55.5656
			4.33551	55.138
			4.34072	54.8078
			4.34582	54.5182
			4.35102	54.3485
			4.35622	54.2627
			4.36142	54.2654
			4.36663	54.2965
			4.37173	54.4855
			4.37693	54.7601
			4.38213	55.0764
			4.38733	55.5279
			4.39253	56.0438
			4.39763	56.585
			4.40284	57.2395
			4.40804	57.927
			4.41324	58.6863
			4.41834	59.4523
			4.42354	60.2846
			4.42874	61.1473
			4.43395	61.9615
			4.43915	62.833
			4.44425	63.6671
			4.44945	64.4671
			4.45465	65.1957
			4.45986	65.9104
			4.46496	66.578
			4.47016	67.108
			4.47536	67.6142
			4.48056	67.9999
			4.48576	68.3038
			4.49086	68.4692
			4.49607	68.5397
			4.50127	68.4993
			4.50647	68.3581
			4.51157	68.0697
			4.51677	67.6841
			4.52197	67.212
			4.52718	66.6253
			4.53238	65.925
			4.53748	65.1846
			4.54268	64.3446
			4.54788	63.424
			4.55309	62.4834
			4.55829	61.4996
			4.56339	60.5134
			4.56859	59.4975
			4.57379	58.507
			4.57899	57.5415
			4.58409	56.6226
			4.5893	55.7541
			4.5945	54.9623
			4.5997	54.2626
			4.6049	53.6286
			4.61	53.1186
			4.61521	52.7239
			4.62041	52.4697
			4.62561	52.3175
			4.63071	52.3034
			4.63591	52.4509
			4.64111	52.7157
			4.64632	53.1597
			4.65152	53.6885
			4.65662	54.3727
			4.66182	55.2017
			4.66702	56.0872
			4.67222	57.0951
			4.67732	58.1859
			4.68253	59.3107
			4.68773	60.4839
			4.69293	61.7179
			4.69813	62.9262
			4.70323	64.1222
			4.70844	65.2749
			4.71364	66.4194
			4.71884	67.4282
			4.72404	68.3874
			4.72914	69.2107
			4.73434	69.9401
			4.73955	70.5184
			4.74475	70.9634
			4.74985	71.2384
			4.75505	71.3666
			4.76025	71.3641
			4.76545	71.1824
			4.77066	70.8873
			4.77576	70.4641
			4.78096	69.9042
