# Supplementary material for: Flat-surface-assisted and self-regulated oxidation resistance of Cu(111)
Source: Nature. 2022 Mar 16;603(7901):434–8. doi: 10.1038/s41586-021-04375-5 (PMC8930770; doi:10.1038/s41586-021-04375-5)
Supplement: Supplementary file 3 — Source Data Fig. 2 [file 41586_2021_4375_MOESM3_ESM.xlsx]

## Sheet: fig2b
	as grown				1 year old
distance	normalized intensity			distance	normalized intensity
-0.0288	0.61111			-0.0433	0.30061
-0.0144	0.57983			-0.0289	0.29191
0.0001	0.50466			-0.0144	0.25712
0.0145	0.40813			0	0.2008
0.029	0.30072			0.0145	0.1364
0.0434	0.20484			0.0289	0.07283
0.0578	0.12598			0.0433	0.02368
0.0723	0.08815			0.0578	0
0.0867	0.09441			0.0722	0.00473
0.1012	0.16222			0.0867	0.03382
0.1156	0.2734			0.1011	0.07856
0.13	0.41893			0.1155	0.13152
0.1445	0.5581			0.13	0.1825
0.1589	0.67213			0.1444	0.22368
0.1734	0.73083			0.1589	0.25371
0.1878	0.73307			0.1733	0.26581
0.2022	0.67633			0.1877	0.25344
0.2167	0.57901			0.2022	0.221
0.2311	0.45589			0.2166	0.17116
0.2456	0.32903			0.2311	0.11284
0.26	0.21955			0.2455	0.06322
0.2744	0.14038			0.2599	0.03236
0.2889	0.11153			0.2744	0.02552
0.3033	0.13262			0.2888	0.04193
0.3178	0.21402			0.3033	0.07738
0.3322	0.33415			0.3177	0.12494
0.3466	0.48463			0.3321	0.1763
0.3611	0.62287			0.3466	0.229
0.3755	0.72711			0.361	0.27621
0.3899	0.76309			0.3754	0.30599
0.4044	0.73135			0.3899	0.31672
0.4188	0.63541			0.4043	0.30314
0.4333	0.50579			0.4188	0.26058
0.4477	0.36582			0.4332	0.20261
0.4621	0.24091			0.4476	0.13977
0.4766	0.14672			0.4621	0.08386
0.491	0.09101			0.4765	0.05091
0.5055	0.08542			0.491	0.04673
0.5199	0.1276			0.5054	0.07153
0.5343	0.22286			0.5198	0.1197
0.5488	0.35007			0.5343	0.18473
0.5632	0.49605			0.5487	0.26078
0.5777	0.61979			0.5632	0.33576
0.5921	0.70536			0.5776	0.40148
0.6065	0.7191			0.592	0.4501
0.621	0.66972			0.6065	0.46261
0.6354	0.55701			0.6209	0.43656
0.6499	0.41667			0.6354	0.37869
0.6643	0.26927			0.6498	0.29303
0.6787	0.14843			0.6642	0.20243
0.6932	0.06708			0.6787	0.12578
0.7076	0.03601			0.6931	0.07245
0.7221	0.05905			0.7076	0.05172
0.7365	0.13362			0.722	0.0636
0.7509	0.26129			0.7364	0.10405
0.7654	0.42213			0.7509	0.16598
0.7798	0.60046			0.7653	0.23902
0.7943	0.74707			0.7798	0.31565
0.8087	0.83892			0.7942	0.3814
0.8231	0.83433			0.8086	0.42371
0.8376	0.75252			0.8231	0.43965
0.852	0.59719			0.8375	0.41806
0.8665	0.42495			0.852	0.36229
0.8809	0.25775			0.8664	0.28813
0.8953	0.13435			0.8808	0.20614
0.9098	0.05936			0.8953	0.1367
0.9242	0.04099			0.9097	0.09428
0.9387	0.07589			0.9242	0.08283
0.9531	0.1603			0.9386	0.10307
0.9675	0.29302			0.953	0.14917
0.982	0.4558			0.9675	0.21823
0.9964	0.63149			0.9819	0.30211
1.0109	0.77473			0.9964	0.3872
1.0253	0.8599			1.0108	0.46686
1.0397	0.84564			1.0252	0.52197
1.0542	0.74749			1.0397	0.53785
1.0686	0.5755			1.0541	0.51999
1.083	0.38848			1.0685	0.46698
1.0975	0.21567			1.083	0.39101
1.1119	0.09401			1.0974	0.31458
1.1264	0.02135			1.1119	0.24817
1.1408	0			1.1263	0.20382
1.1552	0.02388			1.1407	0.18846
1.1697	0.0965			1.1552	0.20346
1.1841	0.21824			1.1696	0.24809
1.1986	0.37744			1.1841	0.31449
1.213	0.5507			1.1985	0.39868
1.2274	0.69766			1.2129	0.48784
1.2419	0.78745			1.2274	0.5586
1.2563	0.79259			1.2418	0.60408
1.2708	0.7216			1.2563	0.61289
1.2852	0.58464			1.2707	0.57828
1.2996	0.4249			1.2851	0.51831
1.3141	0.26311			1.2996	0.44303
1.3285	0.13371			1.314	0.36526
1.343	0.04335			1.3285	0.30266
1.3574	0.00793			1.3429	0.26242
1.3718	0.02789			1.3573	0.25085
1.3863	0.11078			1.3718	0.26799
1.4007	0.25113			1.3862	0.31057
1.4152	0.43869			1.4007	0.37272
1.4296	0.64602			1.4151	0.43771
1.444	0.83573			1.4295	0.49732
1.4585	0.9662			1.444	0.54219
1.4729	1			1.4584	0.55427
1.4874	0.92985			1.4729	0.53588
1.5018	0.76745			1.4873	0.4884
1.5162	0.56024			1.5017	0.41625
1.5307	0.35			1.5162	0.34227
1.5451	0.1809			1.5306	0.28088
1.5596	0.06604			1.5451	0.24484
1.574	0.01359			1.5595	0.24246
1.5884	0.01954			1.5739	0.27208
1.6029	0.08918			1.5884	0.33527
1.6173	0.22145			1.6028	0.42542
1.6318	0.41013			1.6173	0.53416
1.6462	0.62654			1.6317	0.65413
1.6606	0.82406			1.6461	0.75942
1.6751	0.95247			1.6606	0.83171
1.6895	0.97611			1.675	0.86261
1.704	0.89445			1.6895	0.83848
1.7184	0.73614			1.7039	0.76934
1.7328	0.5514			1.7183	0.6714
1.7473	0.37977			1.7328	0.55504
1.7617	0.24615			1.7472	0.44235
1.7761	0.15625			1.7616	0.35019
1.7906	0.1125			1.7761	0.28984
1.805	0.11925			1.7905	0.27258
1.8195	0.18391			1.805	0.3004
1.8339	0.3042			1.8194	0.37211
1.8483	0.46496			1.8338	0.48075
1.8628	0.63506			1.8483	0.60999
1.8772	0.78146			1.8627	0.74421
1.8917	0.87752			1.8772	0.86344
1.9061	0.91347			1.8916	0.94881
1.9205	0.89417			1.906	0.99457
1.935	0.83876			1.9205	1
1.9494	0.76662			1.9349	0.97043
1.9639	0.6975			1.9494	0.91689
1.9783	0.64121			1.9638	0.84952
1.9927	0.60403			1.9782	0.77679
2.0072	0.5863			1.9927	0.71015
2.0216	0.58991			2.0071	0.65998
2.0361	0.6148			2.0216	0.63082
2.0505	0.65962			2.036	0.62425
2.0649	0.71977			2.0504	0.63738
2.0794	0.78604			2.0649	0.66343
2.0938	0.84826			2.0793	0.69778
2.1083	0.89726			2.0938	0.73516
2.1227	0.92747			2.1082	0.7692
2.1371	0.93713			2.1226	0.79538
2.1516	0.92978			2.1371	0.80989
2.166	0.9114			2.1515	0.81302
2.1805	0.89058			2.166	0.80781
2.1949	0.8727			2.1804	0.7969
2.2093	0.86023			2.1948	0.78414
2.2238	0.85017			2.2093	0.7702
2.2382	0.84068			2.2237	0.75771
2.2527	0.83192			2.2382	0.75315
2.2671	0.82748			2.2526	0.75942
2.2815	0.83061			2.267	0.77828
2.296	0.841			2.2815	0.80834
2.3104	0.85412			2.2959	0.8424
2.3249	0.86562			2.3104	0.87559
2.3393	0.87291			2.3248	0.90566
2.3537	0.87708			2.3392	0.92933
2.3682	0.87944			2.3537	0.94426
2.3826	0.88079			2.3681	0.94783
2.3971	0.88041			2.3826	0.93769
2.4115	0.87909			2.397	0.91475
2.4259	0.87902			2.4114	0.88286
2.4404	0.88271			2.4259	0.84761
2.4548	0.88983			2.4403	0.81361
2.4693	0.89817			2.4548	0.78399
2.4837	0.90192			2.4692	0.76181
2.4981	0.89918			2.4836	0.74911
2.5126	0.88957			2.4981	0.74681
2.527	0.87704			2.5125	0.75509
2.5414	0.86652			2.5269	0.77102
2.5559	0.8615			2.5414	0.79014
2.5703	0.86464			2.5558	0.80945
2.5848	0.87396			2.5703	0.8269
2.5992	0.88787			2.5847	0.84172
2.6136	0.90237			2.5991	0.85377
2.6281	0.91628			2.6136	0.86216
2.6425	0.92921			2.628	0.86521
2.657	0.94183			2.6425	0.86356
2.6714	0.95248			2.6569	0.85914
2.6858	0.95769			2.6713	0.85409
2.7003	0.95159			2.6858	0.85032
2.7147	0.93305			2.7002	0.84757
2.7292	0.90376			2.7147	0.84401
2.7436	0.87209			2.7291	0.83909
2.758	0.84598			2.7435	0.83323
2.7725	0.83071			2.758	0.82648
2.7869	0.8279			2.7724	0.81966
2.8014	0.83449			2.7869	0.81265
2.8158	0.84829			2.8013	0.80566
2.8302	0.86648			2.8157	0.80054
2.8447	0.8876			2.8302	0.79914
2.8591	0.91041			2.8446	0.80269
2.8736	0.93252			2.8591	0.81111
2.888	0.95207			2.8735	0.82285
2.9024	0.96699			2.8879	0.83658
2.9169	0.97475			2.9024	0.85148
2.9313	0.97506			2.9168	0.86661
2.9458	0.96696			2.9313	0.88048
2.9602	0.95274			2.9457	0.89132
2.9746	0.93444			2.9601	0.89694
2.9891	0.91531			2.9746	0.8964
3.0035	0.89744			2.989	0.89019
3.018	0.88197			3.0035	0.87942
3.0324	0.86929			3.0179	0.86606
3.0468	0.8598			3.0323	0.85205
3.0613	0.85373			3.0468	0.83843
3.0757	0.8532			3.0612	0.82605
3.0902	0.85804			3.0757	0.81514
3.1046	0.86913			3.0901	0.80625
3.119	0.88372			3.1045	0.80207
3.1335	0.89957			3.119	0.80384
3.1479	0.91269			3.1334	0.81098
3.1624	0.92026			3.1479	0.82228
3.1768	0.92097			3.1623	0.83442
3.1912	0.91577			3.1767	0.84388
3.2057	0.90783			3.1912	0.85117
3.2201	0.90077			3.2056	0.85627
3.2345	0.89661			3.22	0.85793
3.249	0.89445			3.2345	0.85674
3.2634	0.89232			3.2489	0.85212
3.2779	0.88882			3.2634	0.84432
3.2923	0.88515			3.2778	0.83753
3.3067	0.88418			3.2922	0.83427
3.3212	0.88831			3.3067	0.83549
3.3356	0.89531			3.3211	0.84129
3.3501	0.90164			3.3356	0.84938
3.3645	0.90213			3.35	0.85759
3.3789	0.89727			3.3644	0.86463
3.3934	0.89038			3.3789	0.86958
3.4078	0.88816			3.3933	0.87207
3.4223	0.89488			3.4078	0.87106
3.4367	0.90963			3.4222	0.86621
3.4511	0.9287			3.4366	0.85783
3.4656	0.94637			3.4511	0.84657
3.48	0.95922			3.4655	0.83539
3.4945	0.96667			3.48	0.82656

## Sheet: fig2g
				0.7 RMS			0.3 RMS
	poly crystal copper thin film			single crystal copper thin film			single crystal copper thin film
Temperature	Thermal Mass (a. u.)		Temperature	Thermal Mass (a. u.)		Temperature	Thermal Mass (a. u.)
50.1	0.00715		50	0.00207		48.4	0.00136
52	0.00735		51.7	0.00276		50.7	0.00142
54.1	0.00774		53.5	0.00299		53.1	0.00183
56.3	0.00809		55.4	0.00322		55.5	0.00192
58.6	0.00836		57.4	0.00287		58	0.00216
60.9	0.00832		59.5	0.00264		60.5	0.00228
63.3	0.00837		61.7	0.00264		63.1	0.00185
65.6	0.00855		63.9	0.00311		65.6	0.00194
68.3	0.00889		66.1	0.00333		68.3	0.00219
70.8	0.00927		68.5	0.00368		70.8	0.00254
73.3	0.00946		70.8	0.00402		73.5	0.00239
75.8	0.00973		73.2	0.00471		76.1	0.00234
78.4	0.0101		75.6	0.0054		78.9	0.00227
81.1	0.01034		78.1	0.00563		81.7	0.00236
83.7	0.01075		80.7	0.00598		84.4	0.00258
86.4	0.01123		83.2	0.00621		87.2	0.00274
89	0.01159		85.8	0.00644		89.9	0.00278
91.8	0.01179		88.4	0.00701		92.7	0.00294
94.5	0.01222		91	0.00747		95.6	0.00319
97.2	0.01246		93.7	0.00759		98.4	0.00316
100	0.01245		96.4	0.00782		101.2	0.00296
102.8	0.01261		99.2	0.00839		104.1	0.00297
105.6	0.01317		101.9	0.00886		107	0.00305
108.4	0.0136		104.6	0.00897		109.8	0.00314
111.2	0.01401		107.3	0.00908		112.7	0.00321
114.1	0.01443		110.2	0.00828		115.7	0.00348
116.9	0.01486		112.9	0.00724		118.6	0.00355
119.8	0.01476		115.8	0.00851		121.5	0.00355
122.7	0.01459		118.6	0.01023		124.4	0.00336
125.6	0.0148		121.4	0.01069		127.4	0.00363
128.5	0.01543		124.3	0.01092		130.4	0.00416
131.4	0.01588		127.2	0.0115		133.3	0.00448
134.4	0.01593		130.1	0.0115		136.5	0.00472
137.3	0.01594		133	0.01208		139.5	0.00512
140.3	0.01581		135.9	0.01185		142.5	0.00523
143.2	0.01592		139.1	0.0123		145.6	0.00491
146.2	0.01644		142	0.01277		148.6	0.00469
149.1	0.01719		145	0.01322		151.6	0.00463
152.1	0.01711		147.9	0.01345		154.6	0.00455
155	0.01694		150.9	0.01368		157.6	0.00449
158	0.01717		153.8	0.01403		160.7	0.00451
161.1	0.01767		156.8	0.01414		163.7	0.00476
164.1	0.01825		159.8	0.01449		166.8	0.00512
167.1	0.01894		162.8	0.01495		169.9	0.00511
170.2	0.01958		165.8	0.01449		173	0.0048
173.2	0.02001		168.9	0.01472		176.1	0.00475
176.3	0.02034		171.9	0.01518		179.2	0.00545
179.3	0.0204		174.9	0.01553		182.3	0.00579
182.4	0.0205		178	0.01587		185.4	0.00557
185.4	0.02069		181.1	0.01598		188.5	0.00525
188.5	0.02082		184.1	0.01633		191.7	0.00564
191.5	0.0209		187.2	0.01644		194.8	0.00612
194.6	0.02154		190.3	0.01656		197.9	0.00666
197.7	0.02249		193.3	0.01691		201	0.00695
200.8	0.02311		196.4	0.01782		204.2	0.00712
203.9	0.02331		199.5	0.01805		207.4	0.00712
207.1	0.02373		202.6	0.01817		210.6	0.00759
210.2	0.02441		205.8	0.01863		213.8	0.00764
213.4	0.02507		208.9	0.01886		216.9	0.00746
216.5	0.02552		212.1	0.0192		220.1	0.00734
219.6	0.02593		215.2	0.01966		223.3	0.00791
222.8	0.02645		218.3	0.01978		226.5	0.00829
226	0.02727		221.5	0.01989		229.7	0.00857
229.1	0.02817		224.7	0.02058		233	0.00861
232.3	0.02917		227.8	0.02116		236.2	0.00916
235.5	0.03038		231	0.02127		239.3	0.00984
238.6	0.03168		234.2	0.02151		242.6	0.01009
241.8	0.03275		237.3	0.02219		245.8	0.01008
245	0.03379		240.5	0.02208		249	0.00999
248.1	0.03503		243.7	0.02219		252.2	0.01017
251.3	0.03615		246.9	0.02277		255.5	0.01044
254.6	0.03701		250.1	0.02334		258.7	0.01092
257.8	0.03793		253.2	0.02334		262	0.01116
261	0.03901		256.4	0.0238		265.2	0.01114
264.2	0.04006		259.7	0.02403		268.4	0.01133
267.4	0.04107		262.8	0.02495		271.6	0.01176
270.6	0.04221		266	0.02611		274.9	0.01213
273.8	0.04358		269.2	0.02645		278.1	0.01228
277	0.04496		272.4	0.02668		281.3	0.0126
280.1	0.04629		275.6	0.02737		284.5	0.01314
283.3	0.04761		278.8	0.0276		287.8	0.01354
286.5	0.04905		282	0.02829		291	0.01414
289.7	0.05043		285.2	0.02875		294.2	0.0146
292.9	0.05177		288.4	0.02921		297.5	0.01508
296.1	0.05339		291.7	0.03001		300.6	0.01538
299.4	0.05525		294.9	0.03093		303.8	0.01578
302.6	0.05717		298.1	0.03208		307.1	0.01584
305.7	0.05907		301.3	0.03277		310.3	0.01629
308.9	0.06107		304.5	0.03335		313.5	0.01683
312.1	0.06306		307.7	0.03404		316.8	0.01718
315.3	0.06505		310.9	0.03508		320.1	0.01752
318.6	0.06733		314.2	0.03599		323.3	0.01835
321.8	0.06989		317.4	0.0368		326.5	0.0193
325	0.07232		320.6	0.03772		329.8	0.0202
328.2	0.07456		323.8	0.0391		333.1	0.0211
331.5	0.07685		327.1	0.04002		336.3	0.02218
334.7	0.07918		330.4	0.04071		339.6	0.02368
337.9	0.08071		333.6	0.04174		342.8	0.02539
341.2	0.08202		336.9	0.04313		346	0.02667
344.3	0.0843		340.1	0.04485		349.3	0.02772
347.5	0.08745		343.3	0.04623		352.6	0.02928
350.8	0.09016		346.5	0.04772		355.9	0.0312
354	0.09283		349.8	0.04956		359.2	0.03285
357.2	0.09621		353.1	0.05026		362.5	0.0343
360.5	0.09995		356.4	0.05198		365.7	0.03592
363.7	0.10355		359.6	0.05382		369	0.03811
367	0.10722		362.9	0.05543		372.3	0.04021
370.2	0.11081		366.1	0.0575		375.6	0.0424
373.4	0.11429		369.4	0.05968		378.9	0.04446
376.7	0.11772		372.7	0.06164		382.2	0.04658
379.9	0.12074		375.9	0.06348		385.4	0.04864
383.1	0.12322		379.2	0.06532		388.7	0.05094
386.4	0.1255		382.4	0.06762		392	0.05308
389.6	0.12781		385.7	0.06969		395.2	0.05506
392.9	0.13016		388.9	0.07176		398.5	0.05748
396.1	0.13328		392.2	0.07383		401.8	0.06014
399.3	0.13639		395.4	0.07624		405.1	0.06262
402.5	0.13846		398.7	0.07866		408.3	0.06503
405.7	0.13964		402	0.08085		411.7	0.06748
409	0.14109		405.2	0.0836		414.9	0.06991
412.3	0.14339		408.5	0.08602		418.2	0.07246
415.5	0.14595		411.8	0.08843		421.5	0.07535
418.8	0.14818		415	0.09119		424.8	0.07834
422	0.14986		418.3	0.09326		428.1	0.08105
425.2	0.15127		421.5	0.09602		431.4	0.08376
428.4	0.15269		424.8	0.09913		434.6	0.08653
431.7	0.15431		428.1	0.10246		437.9	0.08943
434.9	0.15606		431.3	0.10534		441.2	0.09239
438.2	0.1576		434.6	0.10867		444.5	0.09575
441.4	0.15868		437.9	0.11212		447.8	0.09922
444.6	0.16098		441.2	0.11489		451.1	0.10237
447.8	0.16411		444.5	0.11845		454.3	0.10522
451.1	0.16743		447.7	0.12167		457.7	0.10813
454.3	0.16997		451	0.125		460.9	0.11101
457.6	0.17304		454.3	0.128		464.2	0.11399
460.8	0.17617		457.5	0.13133		467.5	0.11702
464	0.17894		460.8	0.13455		470.8	0.12015
467.3	0.1811		464	0.13766		474	0.12328
470.5	0.18317		467.3	0.14053		477.2	0.1264
473.7	0.18519		470.6	0.14294		480.5	0.12887
476.9	0.1874		473.8	0.14547		483.7	0.1313
480.2	0.18967		477	0.14835		486.9	0.13376
483.4	0.1922		480.2	0.1503		490.2	0.13742
486.6	0.19478		483.5	0.15283		493.4	0.14089
489.9	0.19725		486.7	0.15582		496.7	0.14375
493.1	0.19947		490	0.15812		499.9	0.14566
496.3	0.20179		493.2	0.16088		503.1	0.14802
499.5	0.20395		496.4	0.16353		506.3	0.15116
502.8	0.20612		499.6	0.16583		509.5	0.15446
506	0.20834		502.9	0.16847		512.8	0.15746
509.2	0.21098		506.1	0.17124		516	0.1603
512.4	0.21376		509.4	0.17388		519.2	0.16346
515.7	0.21653		512.6	0.17629		522.4	0.16648
518.9	0.2188		515.8	0.17882		525.6	0.16966
522.1	0.2205		519.1	0.18158		528.9	0.1734
525.3	0.22214		522.3	0.18457		532.1	0.17709
528.5	0.22407		525.5	0.18745		535.3	0.1802
531.7	0.22581		528.7	0.19032		538.5	0.18283
534.9	0.22694		532	0.19297		541.8	0.18499
538.1	0.22773		535.2	0.19538		545	0.1867
541.3	0.22831		538.4	0.19791		548.2	0.18835
544.4	0.22882		541.6	0.19999		551.5	0.18986
547.7	0.22919		544.8	0.20194		554.7	0.191
550.9	0.22958		548	0.20355		557.8	0.192
554.1	0.22989		551.3	0.20482		561	0.1927
557.2	0.23013		554.5	0.20631		564.2	0.1931
560.4	0.23029		557.6	0.20769		567.5	0.1935
563.6	0.23052		560.9	0.20872		570.7	0.194
566.9	0.23052		564.1	0.20941		574	0.1943
570.1	0.23038		567.3	0.20941		577.2	0.19438
573.3	0.2305		570.5	0.20953		580.3	0.19469
576.5	0.23095		573.7	0.20964		583.5	0.19512
579.6	0.23102		576.9	0.20976		586.8	0.19548
582.8	0.2309		580.1	0.20987		590	0.19557
586.1	0.23101		583.3	0.20987		593.2	0.19582
589.3	0.23133		586.6	0.21022		596.4	0.19622
592.5	0.23169		589.7	0.21068		599.6	0.19685
595.6	0.23192		592.9	0.21102		602.8	0.19741
598.8	0.23203		596.1	0.21114		606	0.19793
602	0.23187		599.4	0.21149		609.2	0.19847
605.2	0.23167		602.5	0.2116		612.4	0.19892
608.4	0.23189		605.7	0.21171		615.6	0.1992
611.6	0.2323		608.9	0.21183		618.8	0.19943
614.7	0.23302		612.1	0.2124		621.9	0.19975
617.9	0.23332		615.3	0.21286		625.2	0.20017
621.1	0.23356		618.5	0.21309		628.4	0.20058
624.3	0.23354		621.6	0.21344		631.5	0.2011
627.5	0.23391		624.9	0.21379		634.7	0.20154
630.7	0.23431		628	0.21401		637.9	0.20192
633.8	0.23471		631.2	0.21424		641.1	0.20237
637	0.23508		634.3	0.2147		644.3	0.20285
640.1	0.23568		637.5	0.21505		647.4	0.20329
643.3	0.23606		640.7	0.21574		650.7	0.20371
646.5	0.23615		643.9	0.21585		653.8	0.20417
649.7	0.23609		647	0.21643		657	0.20465
652.9	0.23641		650.2	0.21666		660.1	0.20497
656.1	0.2367		653.4	0.21666		663.3	0.20535
659.2	0.23708		656.6	0.21666		666.5	0.20568
662.4	0.23731		659.7	0.21701		669.7	0.20628
665.5	0.23775		662.8	0.21712		672.8	0.20683
668.7	0.23817		666	0.21769		676	0.20729
671.8	0.23837		669.2	0.21815		679.1	0.20772
675	0.2384		672.3	0.2185		682.3	0.20829
678.1	0.23879		675.5	0.21919		685.4	0.20885
681.3	0.23956		678.7	0.21942		688.6	0.20955
684.4	0.23983		681.9	0.22011		691.8	0.21051
687.6	0.23981		685	0.22045		694.9	0.21141
690.7	0.24028		688.2	0.22137		698	0.21215
693.9	0.2415		691.3	0.22195		701.2	0.21281
697	0.24257		694.4	0.22287
700.2	0.24321		697.6	0.22321
