# Supplementary material for: Flat-surface-assisted and self-regulated oxidation resistance of Cu(111)
Source: Nature. 2022 Mar 16;603(7901):434–8. doi: 10.1038/s41586-021-04375-5 (PMC8930770; doi:10.1038/s41586-021-04375-5)
Supplement: Supplementary file 4 — Source Data Fig. 4 [file 41586_2021_4375_MOESM4_ESM.xlsx]

## Sheet: fig4a
Cu(111) surface path 1			Cu(111) surface path 2			Mono-atomic step edge			Bi-atomic step edge			Tri-atomic step edge
Distance along the path	delta E (eV)		Distance along the path	delta E (eV)		Distance along the path	delta E (eV)		Distance along the path	delta E (eV)		Distance along the path	delta E (eV)
1.302	1.433		0	0		0	0		0	0		0	0
1.69	1.428		0.294	0.146		0.631	0.757		0.707	0.741		0.567	0.71
2.235	2.037		0.564	0.632		1.263	1.311		1.417	0.971		1.044	-0.624
3.127	2.709		0.953	1.187		2.526	1.557		2.125	-0.904		1.834	-0.864
4.193	1.815		1.302	1.433		3.157	0.8		2.783	-0.587		2.636	-0.344
			1.69	1.428		4.508	1.521		3.315	-1.013		4.035	-0.67
									4.289	-0.696

## Sheet: fig4g
Coverage	Adsoprtion energy
0.063	-1.654
0.125	-1.682
0.188	-1.242
0.25	-1.277
0.313	-1.004
0.375	-0.97
0.438	-0.125
0.5	0.421
0.563	0.365
0.625	0.583
0.688	0.826
0.75	1.142
0.813	1.7
0.875	1.716
0.938	1.687
1	1.819
