# Supplementary material for: Flat-surface-assisted and self-regulated oxidation resistance of Cu(111)
Source: Nature. 2022 Mar 16;603(7901):434–8. doi: 10.1038/s41586-021-04375-5 (PMC8930770; doi:10.1038/s41586-021-04375-5)
Supplement: Supplementary file 5 — Source Data Extended Data Fig. 1 [file 41586_2021_4375_MOESM5_ESM.xlsx]

## Sheet: fig1b
	region 1			region 2			region 3
2theta	intensity		2theta	intensity		2theta	intensity
20.0016	278.65		20.0016	263.317		20.0016	269.317
20.0146	262.828		20.0146	274.556		20.0146	267.355
20.0276	274.43		20.0276	284.47		20.0276	253.614
20.0406	271.435		20.0406	273.026		20.0406	268.211
20.0536	268.775		20.0536	265.627		20.0536	262.267
20.0666	290.21		20.0666	279.908		20.0666	263.269
20.0796	253.717		20.0796	282.55		20.0796	272.74
20.0926	279.872		20.0926	272.743		20.0926	249.762
20.1056	282.616		20.1056	259.113		20.1056	266.414
20.1186	272.955		20.1186	271.966		20.1186	264.359
20.1316	285.814		20.1316	263.126		20.1316	264.602
20.1446	284.96		20.1446	248.342		20.1446	259.323
20.1576	278.208		20.1576	259.589		20.1576	226.954
20.1706	270.367		20.1706	276.433		20.1706	266.22
20.1836	265.317		20.1836	265.465		20.1836	278.409
20.1966	272.046		20.1966	274.685		20.1966	269.688
20.2096	269.97		20.2096	272.182		20.2096	276.415
20.2226	279.866		20.2226	285.746		20.2226	259.157
20.2356	262.834		20.2356	276.073		20.2356	256.43
20.2486	233.207		20.2486	270.05		20.2486	245.812
20.2616	256.723		20.2616	268.801		20.2616	229.977
20.2746	267.696		20.2746	274.474		20.2746	264.664
20.2876	267.626		20.2876	273.396		20.2876	264.246
20.3006	275.567		20.3006	267.524		20.3006	252.074
20.3136	258.194		20.3136	276.16		20.3136	264.572
20.3266	264.032		20.3266	288.358		20.3266	264.322
20.3396	269.981		20.3396	272.043		20.3396	272.562
20.3526	274.573		20.3526	265.823		20.3526	244.278
20.3656	263.003		20.3656	272.261		20.3656	266.851
20.3786	272.247		20.3786	281.316		20.3786	263.858
20.3916	273.32		20.3916	290.089		20.3916	255.462
20.4046	290.723		20.4046	284.36		20.4046	272.21
20.4176	287.96		20.4176	272.934		20.4176	258.162
20.4306	284.911		20.4306	282.787		20.4306	239.482
20.4436	270.098		20.4436	298.171		20.4436	257.424
20.4566	276.363		20.4566	281.345		20.4566	260.4
20.4696	269.859		20.4696	290.145		20.4696	262.002
20.4826	274.239		20.4826	270.111		20.4826	252.255
20.4956	272.198		20.4956	264.047		20.4956	262.944
20.5086	274.803		20.5086	277.017		20.5086	280.909
20.5216	303.722		20.5216	314.439		20.5216	294.582
20.5346	430.901		20.5346	727.484		20.5346	355.578
20.5476	402.165		20.5476	1573.24		20.5476	384.83
20.5606	311.594		20.5606	1498.93		20.5606	330.885
20.5736	306.462		20.5736	751.809		20.5736	288.528
20.5866	319.143		20.5866	375.046		20.5866	290.631
20.5996	285.184		20.5996	353.429		20.5996	305.191
20.6126	309.108		20.6126	352.652		20.6126	309.602
20.6256	280.736		20.6256	294.136		20.6256	281.435
20.6386	273.306		20.6386	310.737		20.6386	255.298
20.6516	276.276		20.6516	317.63		20.6516	262.736
20.6646	274.596		20.6646	304.107		20.6646	256.516
20.6776	266.792		20.6776	287.268		20.6776	240.69
20.6906	265.594		20.6906	284.042		20.6906	250.749
20.7036	276.645		20.7036	289.074		20.7036	268.858
20.7166	257.464		20.7166	283.156		20.7166	272.67
20.7296	251.26		20.7296	284.742		20.7296	260.373
20.7426	266.784		20.7426	283.864		20.7426	252.319
20.7556	270.933		20.7556	274.631		20.7556	256.184
20.7686	270.646		20.7686	275.816		20.7686	253.153
20.7816	267.62		20.7816	278.903		20.7816	249.763
20.7946	266.581		20.7946	285.95		20.7946	264.123
20.8076	266.978		20.8076	273.847		20.8076	272.46
20.8206	273.503		20.8206	267.336		20.8206	256.336
20.8336	273.471		20.8336	274.95		20.8336	253.525
20.8466	276.645		20.8466	284.772		20.8466	249.051
20.8596	273.707		20.8596	274.444		20.8596	250.337
20.8726	281.555		20.8726	282.87		20.8726	274.632
20.8856	276.115		20.8856	282.275		20.8856	264.371
20.8986	263.725		20.8986	285.736		20.8986	268.987
20.9116	266.499		20.9116	271.98		20.9116	256.579
20.9246	276.893		20.9246	290.925		20.9246	247.308
20.9376	258.666		20.9376	279.908		20.9376	265.814
20.9506	272.211		20.9506	270.993		20.9506	251.425
20.9636	260.812		20.9636	262.221		20.9636	255.833
20.9766	254.902		20.9766	266.374		20.9766	244.249
20.9896	261.204		20.9896	272.647		20.9896	242.681
21.0026	256.242		21.0026	269.587		21.0026	268.503
21.0156	261.486		21.0156	250.739		21.0156	258.431
21.0286	266.861		21.0286	266.935		21.0286	259.619
21.0416	283.569		21.0416	271.35		21.0416	270.25
21.0546	273.972		21.0546	256.656		21.0546	250.668
21.0676	261.442		21.0676	263.434		21.0676	254.395
21.0806	295.965		21.0806	279.454		21.0806	265.376
21.0936	264.225		21.0936	271.89		21.0936	242.444
21.1066	262.106		21.1066	273.096		21.1066	248.83
21.1196	265.797		21.1196	249.504		21.1196	235.139
21.1326	280.811		21.1326	266.731		21.1326	237.284
21.1456	263.036		21.1456	272.519		21.1456	255.465
21.1586	276.529		21.1586	281.214		21.1586	241.042
21.1716	256.405		21.1716	282.197		21.1716	262.861
21.1846	265.594		21.1846	259.238		21.1846	252.753
21.1976	268.06		21.1976	288.348		21.1976	246.173
21.2106	267.999		21.2106	275.066		21.2106	236.68
21.2236	261.079		21.2236	240.81		21.2236	268.22
21.2366	276.193		21.2366	251.696		21.2366	263.227
21.2496	279.81		21.2496	247.46		21.2496	305.077
21.2626	288.784		21.2626	263.686		21.2626	271.491
21.2756	274.152		21.2756	272.041		21.2756	242.313
21.2886	256.061		21.2886	250.251		21.2886	276.278
21.3016	259.436		21.3016	263.969		21.3016	254.698
21.3146	277.258		21.3146	264.629		21.3146	263.279
21.3276	236.504		21.3276	283.109		21.3276	250.164
21.3406	272.512		21.3406	286.595		21.3406	242.83
21.3536	284.306		21.3536	267.953		21.3536	243.314
21.3666	290.417		21.3666	288.414		21.3666	249.084
21.3796	269.808		21.3796	252.039		21.3796	237.325
21.3926	278.052		21.3926	251.878		21.3926	257.936
21.4056	270.623		21.4056	256.334		21.4056	261.192
21.4186	259.593		21.4186	275.65		21.4186	263.172
21.4316	259.88		21.4316	268.856		21.4316	256.673
21.4446	260.002		21.4446	227.264		21.4446	275.772
21.4576	246.375		21.4576	260.587		21.4576	264.968
21.4706	255.8		21.4706	272.952		21.4706	249.86
21.4836	268.92		21.4836	253.728		21.4836	275.806
21.4966	283.267		21.4966	274.147		21.4966	247.361
21.5096	296.656		21.5096	253.096		21.5096	260.681
21.5226	275.732		21.5226	248.109		21.5226	254.492
21.5356	264.702		21.5356	273.431		21.5356	251.563
21.5486	273.713		21.5486	268.837		21.5486	251.881
21.5616	292.19		21.5616	263.971		21.5616	255.239
21.5746	265.052		21.5746	277.685		21.5746	262.892
21.5876	284.702		21.5876	266.6		21.5876	248.88
21.6006	281.089		21.6006	276.18		21.6006	257.66
21.6136	282.106		21.6136	254.349		21.6136	250.561
21.6266	285.361		21.6266	253.252		21.6266	272.658
21.6396	279.504		21.6396	264.832		21.6396	249.679
21.6526	265.005		21.6526	264.549		21.6526	252.652
21.6656	280.133		21.6656	252.63		21.6656	262.201
21.6786	270.055		21.6786	271.229		21.6786	262.082
21.6916	276.117		21.6916	272.428		21.6916	264.649
21.7046	258.463		21.7046	267.001		21.7046	256.666
21.7176	260.173		21.7176	280.267		21.7176	260.492
21.7306	263.521		21.7306	264.444		21.7306	252.209
21.7436	256.858		21.7436	249.085		21.7436	251.138
21.7566	274.698		21.7566	252.833		21.7566	261.261
21.7696	271.456		21.7696	268.147		21.7696	257.528
21.7826	276.389		21.7826	273.387		21.7826	255.471
21.7956	265.674		21.7956	257.109		21.7956	267.602
21.8086	261.544		21.8086	254.21		21.8086	252.479
21.8216	272.259		21.8216	268.184		21.8216	243.408
21.8346	265.412		21.8346	260.608		21.8346	255.981
21.8476	255.638		21.8476	261.185		21.8476	264.244
21.8606	249.741		21.8606	277.299		21.8606	272.308
21.8736	252.38		21.8736	275.625		21.8736	255.632
21.8866	267.145		21.8866	263.349		21.8866	268.519
21.8996	270.925		21.8996	270.797		21.8996	275.899
21.9126	272.388		21.9126	271.284		21.9126	250.703
21.9256	279.503		21.9256	272.902		21.9256	249.568
21.9386	277.83		21.9386	267.079		21.9386	250.352
21.9516	283.553		21.9516	257.754		21.9516	246.746
21.9646	282.969		21.9646	262.339		21.9646	246.991
21.9776	270.057		21.9776	267.926		21.9776	257.117
21.9906	262.492		21.9906	261.424		21.9906	262.316
22.0036	262.407		22.0036	250.594		22.0036	253.964
22.0166	262.098		22.0166	251.694		22.0166	247.275
22.0296	256.303		22.0296	254.952		22.0296	237.161
22.0426	261.975		22.0426	259.335		22.0426	235.63
22.0556	262.328		22.0556	262.217		22.0556	240.901
22.0686	253.157		22.0686	266.284		22.0686	258.881
22.0816	255.027		22.0816	260.894		22.0816	260.369
22.0946	264.127		22.0946	263.095		22.0946	238.625
22.1076	271.074		22.1076	270.295		22.1076	242.164
22.1206	268.883		22.1206	259.886		22.1206	257.811
22.1336	273.207		22.1336	260.026		22.1336	271.323
22.1466	278.08		22.1466	256.479		22.1466	270.315
22.1596	266.041		22.1596	263.649		22.1596	258.434
22.1726	265.963		22.1726	268.04		22.1726	257.299
22.1856	258.895		22.1856	276.441		22.1856	266.894
22.1986	254.525		22.1986	273.139		22.1986	262.176
22.2116	270.684		22.2116	250.563		22.2116	266.17
22.2246	274.215		22.2246	264.28		22.2246	265.778
22.2376	248.864		22.2376	256.385		22.2376	262.429
22.2506	254.437		22.2506	268.359		22.2506	264.401
22.2636	262.047		22.2636	265.972		22.2636	261.951
22.2766	248.881		22.2766	240.214		22.2766	267.329
22.2896	258.27		22.2896	247.066		22.2896	259.355
22.3026	272.818		22.3026	259.352		22.3026	264.473
22.3156	259.346		22.3156	258.115		22.3156	259.114
22.3286	266.307		22.3286	260.519		22.3286	237.318
22.3416	243.757		22.3416	261.857		22.3416	260.385
22.3546	264.305		22.3546	264.278		22.3546	252.645
22.3676	250.598		22.3676	249.793		22.3676	253.653
22.3806	247.158		22.3806	257.915		22.3806	250.843
22.3936	273.022		22.3936	251.573		22.3936	263.411
22.4066	281.967		22.4066	267.198		22.4066	238.731
22.4196	255.595		22.4196	278.419		22.4196	257.134
22.4326	259.416		22.4326	283.474		22.4326	266.418
22.4456	251.553		22.4456	255.233		22.4456	282.246
22.4586	250.081		22.4586	248.661		22.4586	264.341
22.4716	262.833		22.4716	264.275		22.4716	249.838
22.4846	282.153		22.4846	244.722		22.4846	262.185
22.4976	261.112		22.4976	276.488		22.4976	249.01
22.5106	265.619		22.5106	249.562		22.5106	271.789
22.5236	267.267		22.5236	252.152		22.5236	272.714
22.5366	249.307		22.5366	254.219		22.5366	227.478
22.5496	240.514		22.5496	259.362		22.5496	275.714
22.5626	262.029		22.5626	292.007		22.5626	247.699
22.5756	289.299		22.5756	249.742		22.5756	242.304
22.5886	252.563		22.5886	243.587		22.5886	268.396
22.6016	273.929		22.6016	278.658		22.6016	258.043
22.6146	269.211		22.6146	277.784		22.6146	260.642
22.6276	254.03		22.6276	246.102		22.6276	262.622
22.6406	253.345		22.6406	257.173		22.6406	251.497
22.6536	247.48		22.6536	235.868		22.6536	273.453
22.6666	253.774		22.6666	247.569		22.6666	245.026
22.6796	266.748		22.6796	243.541		22.6796	268.857
22.6926	242.738		22.6926	277.393		22.6926	263.695
22.7056	245.08		22.7056	263.733		22.7056	258.343
22.7186	232.986		22.7186	278.723		22.7186	240.712
22.7316	299.778		22.7316	250.069		22.7316	260.715
22.7446	259.852		22.7446	268.484		22.7446	254.813
22.7576	256.669		22.7576	257.52		22.7576	262.369
22.7706	257.26		22.7706	283.781		22.7706	255.061
22.7836	262.595		22.7836	264.543		22.7836	225.949
22.7966	272.58		22.7966	260.18		22.7966	247.426
22.8096	246.013		22.8096	258.288		22.8096	258.19
22.8226	244.158		22.8226	263.648		22.8226	251.431
22.8356	251.364		22.8356	262.995		22.8356	272.321
22.8486	247.706		22.8486	257.706		22.8486	257.922
22.8616	276.631		22.8616	272.467		22.8616	251.823
22.8746	313.825		22.8746	262.548		22.8746	242.725
22.8876	272.683		22.8876	249.2		22.8876	251.794
22.9006	267.094		22.9006	260.314		22.9006	239.448
22.9136	261.486		22.9136	265.038		22.9136	251.918
22.9266	260.514		22.9266	262.266		22.9266	258.203
22.9396	263.194		22.9396	252.245		22.9396	251.598
22.9526	260.513		22.9526	254.319		22.9526	247.84
22.9656	248.516		22.9656	261.903		22.9656	259.138
22.9786	249.52		22.9786	259.15		22.9786	261.395
22.9916	254.685		22.9916	262.599		22.9916	253.49
23.0046	259.778		23.0046	259.949		23.0046	255.388
23.0176	258.078		23.0176	266.378		23.0176	248.028
23.0306	252.081		23.0306	262.203		23.0306	253.177
23.0436	252.262		23.0436	248.27		23.0436	265.474
23.0566	252.89		23.0566	247.345		23.0566	257.306
23.0696	259.691		23.0696	266.014		23.0696	255.724
23.0826	261.174		23.0826	259.97		23.0826	253.679
23.0956	267.664		23.0956	248.171		23.0956	239.416
23.1086	253.982		23.1086	249.774		23.1086	249.012
23.1216	244.985		23.1216	251.177		23.1216	235.57
23.1346	261.83		23.1346	256.351		23.1346	242.44
23.1476	259.625		23.1476	255.211		23.1476	250.812
23.1606	250.906		23.1606	259.816		23.1606	259.861
23.1736	269.965		23.1736	251.056		23.1736	259.792
23.1866	269.588		23.1866	253.186		23.1866	259.404
23.1996	249.351		23.1996	269.377		23.1996	247.975
23.2126	251.52		23.2126	276.865		23.2126	238.996
23.2256	265.447		23.2256	261.773		23.2256	244.518
23.2386	260.435		23.2386	255.804		23.2386	244.198
23.2516	255.144		23.2516	267.837		23.2516	239.578
23.2646	253.574		23.2646	274.38		23.2646	237.335
23.2776	249.002		23.2776	268.675		23.2776	239.666
23.2906	249.335		23.2906	267.85		23.2906	249.836
23.3036	240.06		23.3036	265.421		23.3036	250.646
23.3166	233.134		23.3166	258.74		23.3166	252.378
23.3296	242.801		23.3296	253.217		23.3296	256.896
23.3426	256.302		23.3426	251.835		23.3426	243.935
23.3556	259.014		23.3556	254.106		23.3556	239.976
23.3686	258.978		23.3686	240.095		23.3686	240.467
23.3816	263.973		23.3816	249.421		23.3816	233.306
23.3946	256.6		23.3946	260.053		23.3946	232.498
23.4076	249.465		23.4076	254		23.4076	248.68
23.4206	252.7		23.4206	254.307		23.4206	255.001
23.4336	261.531		23.4336	249.886		23.4336	235.944
23.4466	250.642		23.4466	235.186		23.4466	231.558
23.4596	248.679		23.4596	242.285		23.4596	240.143
23.4726	254.893		23.4726	251.62		23.4726	251.474
23.4856	243.942		23.4856	238.471		23.4856	256.214
23.4986	242.198		23.4986	238.463		23.4986	255.115
23.5116	254.257		23.5116	238.067		23.5116	262.586
23.5246	255.13		23.5246	251.023		23.5246	272.7
23.5376	234.202		23.5376	266.29		23.5376	250.775
23.5506	237.969		23.5506	271.375		23.5506	233.225
23.5636	247.877		23.5636	249.001		23.5636	232.085
23.5766	248.688		23.5766	254.904		23.5766	237.62
23.5896	243.405		23.5896	273.555		23.5896	241.234
23.6026	252.967		23.6026	231.888		23.6026	225.008
23.6156	229.719		23.6156	253.791		23.6156	233.64
23.6286	220.197		23.6286	240.815		23.6286	249.945
23.6416	250.601		23.6416	241.618		23.6416	246.074
23.6546	234.148		23.6546	261.34		23.6546	250.364
23.6676	225.145		23.6676	246.56		23.6676	254.245
23.6806	251.614		23.6806	254.328		23.6806	247.576
23.6936	238.067		23.6936	246.246		23.6936	260.002
23.7066	254.058		23.7066	253.335		23.7066	256.56
23.7196	232.02		23.7196	251.822		23.7196	240.975
23.7326	250.756		23.7326	244.712		23.7326	244.175
23.7456	256.771		23.7456	246.676		23.7456	239.601
23.7586	244.099		23.7586	234.757		23.7586	269.009
23.7716	234.94		23.7716	235.008		23.7716	242.874
23.7846	230.187		23.7846	232.818		23.7846	256.867
23.7976	250.546		23.7976	233.865		23.7976	241.436
23.8106	232.868		23.8106	232.73		23.8106	231.287
23.8236	242.329		23.8236	233.832		23.8236	237.998
23.8366	252.703		23.8366	239.286		23.8366	246.502
23.8496	243.912		23.8496	239.761		23.8496	259.445
23.8626	233.164		23.8626	254.373		23.8626	233.247
23.8756	241.397		23.8756	226.717		23.8756	265.608
23.8886	228.201		23.8886	257.934		23.8886	228.511
23.9016	233.893		23.9016	274.899		23.9016	261.781
23.9146	229.765		23.9146	256.498		23.9146	225.081
23.9276	261.265		23.9276	243.999		23.9276	255.342
23.9406	241.463		23.9406	243.339		23.9406	257.322
23.9536	266.217		23.9536	249.201		23.9536	221.234
23.9666	249.792		23.9666	245.441		23.9666	212.23
23.9796	230.703		23.9796	251.76		23.9796	222.924
23.9926	236.36		23.9926	239.92		23.9926	247.498
24.0056	241.073		24.0056	221.716		24.0056	233.566
24.0186	249.43		24.0186	238.102		24.0186	249.48
24.0316	279.572		24.0316	236.255		24.0316	248.204
24.0446	241.78		24.0446	256.113		24.0446	244.955
24.0576	228.357		24.0576	241.726		24.0576	240.449
24.0706	221.969		24.0706	239.406		24.0706	244.771
24.0836	240.202		24.0836	232.26		24.0836	239.439
24.0966	247.332		24.0966	269.229		24.0966	241.583
24.1096	248.578		24.1096	240.086		24.1096	238.543
24.1226	244.11		24.1226	240.936		24.1226	253.386
24.1356	223.061		24.1356	219.475		24.1356	256.002
24.1486	253.284		24.1486	222.013		24.1486	247.654
24.1616	260.552		24.1616	232.684		24.1616	235.553
24.1746	243.282		24.1746	244.448		24.1746	271.911
24.1876	245.776		24.1876	230.567		24.1876	263.494
24.2006	241.504		24.2006	237.801		24.2006	236.01
24.2136	253.052		24.2136	233.306		24.2136	239.913
24.2266	232.379		24.2266	240.12		24.2266	232.849
24.2396	235.028		24.2396	238.587		24.2396	244.797
24.2526	239.009		24.2526	247.406		24.2526	228.689
24.2656	228.402		24.2656	236.754		24.2656	231.444
24.2786	227.12		24.2786	236.415		24.2786	234.668
24.2916	242.514		24.2916	237.034		24.2916	224.994
24.3046	232.734		24.3046	227.126		24.3046	250.917
24.3176	229.021		24.3176	243.567		24.3176	249.023
24.3306	238.816		24.3306	249.218		24.3306	232.201
24.3436	255.93		24.3436	238.856		24.3436	211.329
24.3566	261.101		24.3566	235.57		24.3566	214.367
24.3696	246.458		24.3696	233.337		24.3696	217.559
24.3826	241.085		24.3826	244.688		24.3826	231.98
24.3956	241.14		24.3956	238.409		24.3956	249.481
24.4086	240.668		24.4086	238.547		24.4086	250.85
24.4216	250.274		24.4216	250.604		24.4216	239.48
24.4346	255.591		24.4346	242.182		24.4346	235.646
24.4476	238.754		24.4476	246.134		24.4476	234.242
24.4606	229.991		24.4606	245.648		24.4606	233.464
24.4736	234.039		24.4736	243.878		24.4736	233.577
24.4866	239.462		24.4866	236.287		24.4866	235.257
24.4996	239.734		24.4996	226.401		24.4996	246.871
24.5126	237.63		24.5126	226.153		24.5126	258.381
24.5256	234.053		24.5256	241.192		24.5256	253.677
24.5386	239.212		24.5386	247.298		24.5386	239.458
24.5516	244.596		24.5516	230.016		24.5516	246.023
24.5646	241.956		24.5646	221.427		24.5646	240.76
24.5776	235.933		24.5776	241.251		24.5776	234.477
24.5906	231.335		24.5906	256.012		24.5906	241.68
24.6036	223.21		24.6036	249.452		24.6036	237.06
24.6166	221.673		24.6166	236.39		24.6166	228.3
24.6296	233.388		24.6296	235.753		24.6296	240.977
24.6426	238.612		24.6426	254.185		24.6426	240.142
24.6556	223.511		24.6556	259.892		24.6556	223.118
24.6686	216.555		24.6686	249.039		24.6686	232.206
24.6816	232.954		24.6816	244.38		24.6816	225.052
24.6946	237.237		24.6946	252.801		24.6946	232.315
24.7076	239.403		24.7076	252.899		24.7076	239.865
24.7206	234.403		24.7206	237.748		24.7206	233.984
24.7336	237.073		24.7336	229.16		24.7336	240.484
24.7466	250.324		24.7466	238.052		24.7466	235.535
24.7596	253.687		24.7596	259.16		24.7596	222.563
24.7726	231.461		24.7726	249.612		24.7726	214.278
24.7856	222.173		24.7856	246.729		24.7856	212.325
24.7986	221.356		24.7986	250.69		24.7986	221.183
24.8116	231.453		24.8116	244.569		24.8116	231.317
24.8246	250.282		24.8246	227.093		24.8246	234.639
24.8376	248.735		24.8376	230.885		24.8376	226.117
24.8506	232.586		24.8506	237.136		24.8506	208.586
24.8636	240.445		24.8636	237.825		24.8636	221.647
24.8766	235.94		24.8766	244.018		24.8766	228.824
24.8896	245.54		24.8896	246.566		24.8896	228.72
24.9026	244.346		24.9026	227.754		24.9026	225.781
24.9156	222.825		24.9156	222.665		24.9156	241.019
24.9286	233.26		24.9286	228.584		24.9286	222.396
24.9416	227.587		24.9416	234.515		24.9416	226.788
24.9546	227.007		24.9546	235.027		24.9546	223.763
24.9676	217.497		24.9676	240.766		24.9676	246.301
24.9806	227.871		24.9806	242.541		24.9806	225.47
24.9936	219.454		24.9936	218.635		24.9936	222.686
25.0066	228.184		25.0066	224.78		25.0066	239.876
25.0196	219.779		25.0196	239.082		25.0196	226.202
25.0326	245.121		25.0326	229.948		25.0326	221.522
25.0456	227.8		25.0456	225.37		25.0456	227.303
25.0586	217.765		25.0586	241.416		25.0586	234.762
25.0716	232.147		25.0716	242.788		25.0716	235.248
25.0846	228.428		25.0846	224.063		25.0846	234.026
25.0976	227.625		25.0976	244.296		25.0976	228.599
25.1106	235.871		25.1106	246.199		25.1106	220.993
25.1236	239.521		25.1236	241.277		25.1236	208.961
25.1366	227.033		25.1366	234.54		25.1366	237.323
25.1496	218.786		25.1496	239.913		25.1496	221.105
25.1626	253.428		25.1626	230.57		25.1626	209.862
25.1756	224.749		25.1756	238.418		25.1756	218.171
25.1886	238.094		25.1886	222.183		25.1886	221.499
25.2016	224.461		25.2016	242.396		25.2016	225.501
25.2146	218.115		25.2146	254.386		25.2146	230.682
25.2276	223.598		25.2276	241.448		25.2276	231.26
25.2406	246.634		25.2406	251.308		25.2406	224.657
25.2536	221.552		25.2536	231.506		25.2536	216.737
25.2666	227.879		25.2666	226.1		25.2666	235.645
25.2796	222.787		25.2796	229.855		25.2796	210.061
25.2926	238.053		25.2926	240.899		25.2926	228.566
25.3056	237.4		25.3056	248.314		25.3056	243.927
25.3186	217.245		25.3186	216.65		25.3186	225.206
25.3316	242.092		25.3316	223.365		25.3316	221.517
25.3446	244.616		25.3446	222.158		25.3446	234.242
25.3576	218.525		25.3576	229.298		25.3576	230.471
25.3706	211.792		25.3706	220.981		25.3706	211.359
25.3836	219.067		25.3836	234.276		25.3836	233.126
25.3966	224.707		25.3966	217.769		25.3966	211.299
25.4096	207.307		25.4096	225.803		25.4096	240.568
25.4226	209.268		25.4226	234.234		25.4226	209.114
25.4356	215.685		25.4356	214.875		25.4356	219.248
25.4486	233.52		25.4486	242.23		25.4486	227.057
25.4616	230.007		25.4616	229.683		25.4616	239.659
25.4746	224.829		25.4746	227.099		25.4746	221.159
25.4876	228.879		25.4876	227.335		25.4876	223.171
25.5006	220.902		25.5006	223.588		25.5006	228.951
25.5136	215.496		25.5136	224.254		25.5136	225.772
25.5266	231.374		25.5266	229.367		25.5266	208.484
25.5396	212.261		25.5396	219.812		25.5396	228.709
25.5526	234.333		25.5526	232.439		25.5526	224.809
25.5656	232.288		25.5656	237.335		25.5656	214.305
25.5786	218.262		25.5786	248.237		25.5786	232.814
25.5916	216.624		25.5916	229.023		25.5916	226.312
25.6046	217.817		25.6046	246.713		25.6046	221.817
25.6176	225.137		25.6176	228.127		25.6176	225.807
25.6306	218.151		25.6306	232.148		25.6306	228.273
25.6436	224.638		25.6436	231.269		25.6436	236.53
25.6566	225.688		25.6566	234.84		25.6566	221.311
25.6696	220.857		25.6696	244.291		25.6696	207.277
25.6826	215.351		25.6826	227.416		25.6826	216.177
25.6956	227.288		25.6956	225.62		25.6956	218.949
25.7086	234.668		25.7086	239.02		25.7086	216.905
25.7216	218.179		25.7216	223.284		25.7216	218.359
25.7346	222.403		25.7346	223.821		25.7346	220.167
25.7476	211.827		25.7476	235.841		25.7476	228.86
25.7606	208.867		25.7606	228.594		25.7606	222.718
25.7736	225.767		25.7736	210.11		25.7736	206.218
25.7866	240.351		25.7866	213.305		25.7866	235.08
25.7996	229.594		25.7996	214.791		25.7996	236.598
25.8126	211.978		25.8126	214.895		25.8126	220.841
25.8256	227.676		25.8256	226.065		25.8256	227.549
25.8386	251.266		25.8386	233.818		25.8386	222.195
25.8516	227.38		25.8516	234.265		25.8516	225.057
25.8646	204.835		25.8646	233.685		25.8646	222.768
25.8776	212.122		25.8776	229.194		25.8776	209.598
25.8906	210.613		25.8906	226.015		25.8906	203.63
25.9036	214.58		25.9036	229.976		25.9036	221.133
25.9166	209.441		25.9166	218.108		25.9166	228.755
25.9296	201.608		25.9296	208.056		25.9296	216.22
25.9426	218.691		25.9426	212.139		25.9426	215.875
25.9556	217.126		25.9556	215.165		25.9556	218.439
25.9686	207.197		25.9686	229.357		25.9686	223.849
25.9816	214.035		25.9816	225.681		25.9816	227.812
25.9946	216.952		25.9946	206.298		25.9946	230.509
26.0076	216.503		26.0076	210.934		26.0076	216.792
26.0206	223.455		26.0206	223.916		26.0206	213.435
26.0336	226.621		26.0336	237.119		26.0336	219.638
26.0466	209.215		26.0466	229.662		26.0466	209.367
26.0596	209.158		26.0596	205.08		26.0596	208.743
26.0726	217.072		26.0726	224.594		26.0726	224.396
26.0856	208.914		26.0856	229.588		26.0856	223.213
26.0986	207.722		26.0986	224.006		26.0986	204.102
26.1116	217.572		26.1116	232.195		26.1116	204.507
26.1246	216.314		26.1246	226.437		26.1246	217.77
26.1376	209.024		26.1376	221.424		26.1376	220.357
26.1506	210.214		26.1506	214.189		26.1506	226.251
26.1636	201.898		26.1636	222.711		26.1636	232.522
26.1766	199.543		26.1766	215.63		26.1766	230.171
26.1896	207.97		26.1896	219.119		26.1896	213.826
26.2026	207.119		26.2026	214.225		26.2026	207.161
26.2156	212.82		26.2156	217.525		26.2156	212.116
26.2286	202.078		26.2286	220.166		26.2286	213.261
26.2416	220.023		26.2416	220.985		26.2416	228.272
26.2546	197.152		26.2546	223.669		26.2546	216.095
26.2676	194.901		26.2676	225.275		26.2676	230.002
26.2806	207.549		26.2806	212.19		26.2806	229.863
26.2936	215.87		26.2936	218.529		26.2936	227.095
26.3066	215.961		26.3066	221.67		26.3066	216.875
26.3196	216.386		26.3196	224.903		26.3196	211.852
26.3326	205.666		26.3326	221.903		26.3326	213.013
26.3456	206.738		26.3456	227.02		26.3456	220.072
26.3586	222.321		26.3586	209.821		26.3586	215.801
26.3716	226.253		26.3716	241.587		26.3716	226.781
26.3846	211.321		26.3846	230.156		26.3846	204.96
26.3976	190.62		26.3976	227.141		26.3976	194.359
26.4106	235.67		26.4106	230.741		26.4106	206.116
26.4236	200.985		26.4236	229.105		26.4236	254.184
26.4366	208.94		26.4366	209.14		26.4366	210.999
26.4496	200.829		26.4496	214.42		26.4496	201.401
26.4626	232.035		26.4626	218.649		26.4626	209.773
26.4756	206		26.4756	210.039		26.4756	207.96
26.4886	217.351		26.4886	220.359		26.4886	227.79
26.5016	229.45		26.5016	201.283		26.5016	210.979
26.5146	199.702		26.5146	200.349		26.5146	218.166
26.5276	212.509		26.5276	212.205		26.5276	201.487
26.5406	258.308		26.5406	222.674		26.5406	209.463
26.5536	232.673		26.5536	223.334		26.5536	223.324
26.5666	207.606		26.5666	208.825		26.5666	216.08
26.5796	202.111		26.5796	231.52		26.5796	215.349
26.5926	205.849		26.5926	224.86		26.5926	206.903
26.6056	216.235		26.6056	220.831		26.6056	253.131
26.6186	212.237		26.6186	223.833		26.6186	214.615
26.6316	213.881		26.6316	217.738		26.6316	220.225
26.6446	210.283		26.6446	217.955		26.6446	254.093
26.6576	214.294		26.6576	218.615		26.6576	216.809
26.6706	215.881		26.6706	218.062		26.6706	218.914
26.6836	223.201		26.6836	212.602		26.6836	236.733
26.6966	215.102		26.6966	207.255		26.6966	211.968
26.7096	192.293		26.7096	234.244		26.7096	195.174
26.7226	184.694		26.7226	219.438		26.7226	211.898
26.7356	208.088		26.7356	215.521		26.7356	212.374
26.7486	187.058		26.7486	232.342		26.7486	199.53
26.7616	202.838		26.7616	209.002		26.7616	205.179
26.7746	200.024		26.7746	207.877		26.7746	221.064
26.7876	203.045		26.7876	205.386		26.7876	216.343
26.8006	207.244		26.8006	221.422		26.8006	213.047
26.8136	212.806		26.8136	201.846		26.8136	204.127
26.8266	199.239		26.8266	210.764		26.8266	212.019
26.8396	203.665		26.8396	211.024		26.8396	229.246
26.8526	212.684		26.8526	209.488		26.8526	203.008
26.8656	206.013		26.8656	186.476		26.8656	229.485
26.8786	201.833		26.8786	194.355		26.8786	213.13
26.8916	213.687		26.8916	205.264		26.8916	210.919
26.9046	197.04		26.9046	226.834		26.9046	194.811
26.9176	198.952		26.9176	223.423		26.9176	217.334
26.9306	197.926		26.9306	214.592		26.9306	213.966
26.9436	209.095		26.9436	218.748		26.9436	202.857
26.9566	201.298		26.9566	208.887		26.9566	214.96
26.9696	205.332		26.9696	200.154		26.9696	216.336
26.9826	206.867		26.9826	206.729		26.9826	222.062
26.9956	201.805		26.9956	216.404		26.9956	198.647
27.0086	201.305		27.0086	209.339		27.0086	211.178
27.0216	211.845		27.0216	204.429		27.0216	209.928
27.0346	212.278		27.0346	204.668		27.0346	195.857
27.0476	204.772		27.0476	207.986		27.0476	203.867
27.0606	204.859		27.0606	218.165		27.0606	207.811
27.0736	227.147		27.0736	213.698		27.0736	201.183
27.0866	223.686		27.0866	211.284		27.0866	192.472
27.0996	212.002		27.0996	226.04		27.0996	193.716
27.1126	205.894		27.1126	222.454		27.1126	217.184
27.1256	205.431		27.1256	203.929		27.1256	216.218
27.1386	196.143		27.1386	217.667		27.1386	208.054
27.1516	191.428		27.1516	210.067		27.1516	210.25
27.1646	204.17		27.1646	202.476		27.1646	210.756
27.1776	210.638		27.1776	208.424		27.1776	209.91
27.1906	198.375		27.1906	210.516		27.1906	206.976
27.2036	188.005		27.2036	218.006		27.2036	198.624
27.2166	196.229		27.2166	213.737		27.2166	194.293
27.2296	203.035		27.2296	210.923		27.2296	196.046
27.2426	200.424		27.2426	202.607		27.2426	199.716
27.2556	207.009		27.2556	200.862		27.2556	206.262
27.2686	207.599		27.2686	209.041		27.2686	212.474
27.2816	203.469		27.2816	206.442		27.2816	221.921
27.2946	205.353		27.2946	206.356		27.2946	215.595
27.3076	188.477		27.3076	208.702		27.3076	207.933
27.3206	183.955		27.3206	214.071		27.3206	219.036
27.3336	189.835		27.3336	209.181		27.3336	220.373
27.3466	189.395		27.3466	212.83		27.3466	210.749
27.3596	204.093		27.3596	214.118		27.3596	202.668
27.3726	210.265		27.3726	203.575		27.3726	204.913
27.3856	196.756		27.3856	211.123		27.3856	206.453
27.3986	196.612		27.3986	206.807		27.3986	201.724
27.4116	205.226		27.4116	200.777		27.4116	202.526
27.4246	207.36		27.4246	206.666		27.4246	213.13
27.4376	214.936		27.4376	204.037		27.4376	220.343
27.4506	193.829		27.4506	203.641		27.4506	211.125
27.4636	199.92		27.4636	207.856		27.4636	208.232
27.4766	207.59		27.4766	209.537		27.4766	204.633
27.4896	186.654		27.4896	218.002		27.4896	206.487
27.5026	200.699		27.5026	213.421		27.5026	199.701
27.5156	209.569		27.5156	203.984		27.5156	202.964
27.5286	198.038		27.5286	211.165		27.5286	208.315
27.5416	182.916		27.5416	206.583		27.5416	204.191
27.5546	198.04		27.5546	197.137		27.5546	204.588
27.5676	201.815		27.5676	209.137		27.5676	211.478
27.5806	190.853		27.5806	213.325		27.5806	193.057
27.5936	191.05		27.5936	209.562		27.5936	199.335
27.6066	202.658		27.6066	222.292		27.6066	199.986
27.6196	184.875		27.6196	219.363		27.6196	204.524
27.6326	201.11		27.6326	220.885		27.6326	211.731
27.6456	190.088		27.6456	205.162		27.6456	202.888
27.6586	188.476		27.6586	224.796		27.6586	181.498
27.6716	193.502		27.6716	190.598		27.6716	190.958
27.6846	189.476		27.6846	198.817		27.6846	223.93
27.6976	207.167		27.6976	205.345		27.6976	197.681
27.7106	204.841		27.7106	211.961		27.7106	209.103
27.7236	195.294		27.7236	193.103		27.7236	206.132
27.7366	189.142		27.7366	209.348		27.7366	194.847
27.7496	189.808		27.7496	222.289		27.7496	184.577
27.7626	214.474		27.7626	224.215		27.7626	190.821
27.7756	196.4		27.7756	210.447		27.7756	192.579
27.7886	201.021		27.7886	207.448		27.7886	191.372
27.8016	185.507		27.8016	210.205		27.8016	191.069
27.8146	202.203		27.8146	227.683		27.8146	173.494
27.8276	189.537		27.8276	219.514		27.8276	212.043
27.8406	173.332		27.8406	225.833		27.8406	189.785
27.8536	211.918		27.8536	215.904		27.8536	215.857
27.8666	200.037		27.8666	202.043		27.8666	195.396
27.8796	176.968		27.8796	219.112		27.8796	193.36
27.8926	200.121		27.8926	210.866		27.8926	201.804
27.9056	185.191		27.9056	233.239		27.9056	206.516
27.9186	183.365		27.9186	205.888		27.9186	181.112
27.9316	211.755		27.9316	222.352		27.9316	172.423
27.9446	210.835		27.9446	215.211		27.9446	206.373
27.9576	208.195		27.9576	214.05		27.9576	193.21
27.9706	208.613		27.9706	229.906		27.9706	192.001
27.9836	206.853		27.9836	228.309		27.9836	194.422
27.9966	197.092		27.9966	222.615		27.9966	251.379
28.0096	195.41		28.0096	226.737		28.0096	209.055
28.0226	187.141		28.0226	220.897		28.0226	196.8
28.0356	198.153		28.0356	223.474		28.0356	198.228
28.0486	189.704		28.0486	213.132		28.0486	192.375
28.0616	221.363		28.0616	219.817		28.0616	185.115
28.0746	208.334		28.0746	210.158		28.0746	189.59
28.0876	178.713		28.0876	220.703		28.0876	191.22
28.1006	179.882		28.1006	233.702		28.1006	168.419
28.1136	188.881		28.1136	227.377		28.1136	198.909
28.1266	177.89		28.1266	240.242		28.1266	188.168
28.1396	176.771		28.1396	247.157		28.1396	166.509
28.1526	180.969		28.1526	230.35		28.1526	190.556
28.1656	180.464		28.1656	228.41		28.1656	189.954
28.1786	184.528		28.1786	243.466		28.1786	179.719
28.1916	189.496		28.1916	267.972		28.1916	198.303
28.2046	195.102		28.2046	269.25		28.2046	206.32
28.2176	173.338		28.2176	269.279		28.2176	211.529
28.2306	183.845		28.2306	256.578		28.2306	208.541
28.2436	192.753		28.2436	270.721		28.2436	196.739
28.2566	195.666		28.2566	266.547		28.2566	204.789
28.2696	192.072		28.2696	277.881		28.2696	197.133
28.2826	188.642		28.2826	277.182		28.2826	183.634
28.2956	185.769		28.2956	288.066		28.2956	191.607
28.3086	194.343		28.3086	299.293		28.3086	200.413
28.3216	204.533		28.3216	320.394		28.3216	207.199
28.3346	193.259		28.3346	336.214		28.3346	190.807
28.3476	186.175		28.3476	329.677		28.3476	192.599
28.3606	195.761		28.3606	319.869		28.3606	209.508
28.3736	202.148		28.3736	341.332		28.3736	206.387
28.3866	211.871		28.3866	367.072		28.3866	201.068
28.3996	207.771		28.3996	381.479		28.3996	203.302
28.4126	188.288		28.4126	375.063		28.4126	196.93
28.4256	194.926		28.4256	382.261		28.4256	197.039
28.4386	196.925		28.4386	392.825		28.4386	192.34
28.4516	176.124		28.4516	392.737		28.4516	194.876
28.4646	180.109		28.4646	408.471		28.4646	201.947
28.4776	202.219		28.4776	434.778		28.4776	190.723
28.4906	208.585		28.4906	440.422		28.4906	196.608
28.5036	194.41		28.5036	435.01		28.5036	198.069
28.5166	194.021		28.5166	463.106		28.5166	183.664
28.5296	195.516		28.5296	473.968		28.5296	190.499
28.5426	191.428		28.5426	453.055		28.5426	191.664
28.5556	200.514		28.5556	455.659		28.5556	188.321
28.5686	194.418		28.5686	461.732		28.5686	189.441
28.5816	184.001		28.5816	451.054		28.5816	193.564
28.5946	187.532		28.5946	451.193		28.5946	208.061
28.6076	191.714		28.6076	458.914		28.6076	207.504
28.6206	189.649		28.6206	464.19		28.6206	200.806
28.6336	191.725		28.6336	446.198		28.6336	192.395
28.6466	191.306		28.6466	432.311		28.6466	194.708
28.6596	187.081		28.6596	407.613		28.6596	195.347
28.6726	193.71		28.6726	415.658		28.6726	178.741
28.6856	177.603		28.6856	413.28		28.6856	185.087
28.6986	164.15		28.6986	392.142		28.6986	192.392
28.7116	183.41		28.7116	404.962		28.7116	200.34
28.7246	182.353		28.7246	428.813		28.7246	190.686
28.7376	167.747		28.7376	397.513		28.7376	193.33
28.7506	186.861		28.7506	377.617		28.7506	195.572
28.7636	192.832		28.7636	375.46		28.7636	193.419
28.7766	190.711		28.7766	375.444		28.7766	188.854
28.7896	168.958		28.7896	357.668		28.7896	191.493
28.8026	179.9		28.8026	330.974		28.8026	203.669
28.8156	182.062		28.8156	325.578		28.8156	191.759
28.8286	182.425		28.8286	322.494		28.8286	189.685
28.8416	179.35		28.8416	322.339		28.8416	191.342
28.8546	178.152		28.8546	321.716		28.8546	197.222
28.8676	173.652		28.8676	309.057		28.8676	205.917
28.8806	206.35		28.8806	283.556		28.8806	196.453
28.8936	187.521		28.8936	285.697		28.8936	200.11
28.9066	192.972		28.9066	296.219		28.9066	196.224
28.9196	204.708		28.9196	284.647		28.9196	214.65
28.9326	209.765		28.9326	279.142		28.9326	199.445
28.9456	183.505		28.9456	243.594		28.9456	192.845
28.9586	191.213		28.9586	253.237		28.9586	190.716
28.9716	194.587		28.9716	278.119		28.9716	206.641
28.9846	195.416		28.9846	264.651		28.9846	197.899
28.9976	179.466		28.9976	245.56		28.9976	193.792
29.0106	177.322		29.0106	251.913		29.0106	219.367
29.0236	187.503		29.0236	255.926		29.0236	195.394
29.0366	193.378		29.0366	253.117		29.0366	191.223
29.0496	188.378		29.0496	234.629		29.0496	194.183
29.0626	192.282		29.0626	240.107		29.0626	177.902
29.0756	194.939		29.0756	234.595		29.0756	192.423
29.0886	190.216		29.0886	240.244		29.0886	204.33
29.1016	194.06		29.1016	215.937		29.1016	183.011
29.1146	207.172		29.1146	238.328		29.1146	234.09
29.1276	216.78		29.1276	245.496		29.1276	207.45
29.1406	183.112		29.1406	250.035		29.1406	210.586
29.1536	200.648		29.1536	251.188		29.1536	207.335
29.1666	199.332		29.1666	241.377		29.1666	207.312
29.1796	198.672		29.1796	249.957		29.1796	202.692
29.1926	187.505		29.1926	225.049		29.1926	204.638
29.2056	204.236		29.2056	218.818		29.2056	208.568
29.2186	204.668		29.2186	235.397		29.2186	222.824
29.2316	212.947		29.2316	243.007		29.2316	220.788
29.2446	209.523		29.2446	231.958		29.2446	205.513
29.2576	199.359		29.2576	249.417		29.2576	198.433
29.2706	201.753		29.2706	230.928		29.2706	223.294
29.2836	195.288		29.2836	237.879		29.2836	216.791
29.2966	198.29		29.2966	221.765		29.2966	213.587
29.3096	195.683		29.3096	239.108		29.3096	207.961
29.3226	180.573		29.3226	239.564		29.3226	210.878
29.3356	185.674		29.3356	224.155		29.3356	209.583
29.3486	186.668		29.3486	216.806		29.3486	191.441
29.3616	184.386		29.3616	193.177		29.3616	193.233
29.3746	212.202		29.3746	217.535		29.3746	195.129
29.3876	185.005		29.3876	209.848		29.3876	196.45
29.4006	180.32		29.4006	214.495		29.4006	202.727
29.4136	182.301		29.4136	190.969		29.4136	190.397
29.4266	185.356		29.4266	204.15		29.4266	205.612
29.4396	162.639		29.4396	220.349		29.4396	204.161
29.4526	171.35		29.4526	187.155		29.4526	195.852
29.4656	185.172		29.4656	197.527		29.4656	177.434
29.4786	169.601		29.4786	206.402		29.4786	186.98
29.4916	180.146		29.4916	195.731		29.4916	201.93
29.5046	182.819		29.5046	179.03		29.5046	191.864
29.5176	178.563		29.5176	203.158		29.5176	194.212
29.5306	181.211		29.5306	207.52		29.5306	199.091
29.5436	174.542		29.5436	207.247		29.5436	186.618
29.5566	177.934		29.5566	211.301		29.5566	194.533
29.5696	180.668		29.5696	196.866		29.5696	202.79
29.5826	182.501		29.5826	197.79		29.5826	192.548
29.5956	169.337		29.5956	202.238		29.5956	195.011
29.6086	171.567		29.6086	191.1		29.6086	204.007
29.6216	175.563		29.6216	183.581		29.6216	194.395
29.6346	168.427		29.6346	191.302		29.6346	196.204
29.6476	180.397		29.6476	187.499		29.6476	187.49
29.6606	188.916		29.6606	188.108		29.6606	179.164
29.6736	177.547		29.6736	188.04		29.6736	189.377
29.6866	153.241		29.6866	186.407		29.6866	191.543
29.6996	163.13		29.6996	192.249		29.6996	179.499
29.7126	177.727		29.7126	184.632		29.7126	169.022
29.7256	178.387		29.7256	180.908		29.7256	176.794
29.7386	167.303		29.7386	179.076		29.7386	190.729
29.7516	175.046		29.7516	182.779		29.7516	194.59
29.7646	181.395		29.7646	181.696		29.7646	193.973
29.7776	181.385		29.7776	183.179		29.7776	189.336
29.7906	189.524		29.7906	203.779		29.7906	177.584
29.8036	182.297		29.8036	207.335		29.8036	183.458
29.8166	177.754		29.8166	193.921		29.8166	186.18
29.8296	178.013		29.8296	192.327		29.8296	177.667
29.8426	182.133		29.8426	192.728		29.8426	176.372
29.8556	179.523		29.8556	197.983		29.8556	168.602
29.8686	175.422		29.8686	186.659		29.8686	169.817
29.8816	173.094		29.8816	173.488		29.8816	177.75
29.8946	170.345		29.8946	187.962		29.8946	176.069
29.9076	171.199		29.9076	188.78		29.9076	178.263
29.9206	163.732		29.9206	184.668		29.9206	184.005
29.9336	182.819		29.9336	183.27		29.9336	178.001
29.9466	185.329		29.9466	181.608		29.9466	172.553
29.9596	176.668		29.9596	177.739		29.9596	179.338
29.9726	179.525		29.9726	176.53		29.9726	174.555
29.9856	181.47		29.9856	181.377		29.9856	173.081
29.9986	176.842		29.9986	174.769		29.9986	175.133
30.0116	176.481		30.0116	185.864		30.0116	186.053
30.0246	175.443		30.0246	198.343		30.0246	197.973
30.0376	172.001		30.0376	180.267		30.0376	190.07
30.0506	178.821		30.0506	184.668		30.0506	174.888
30.0636	187.973		30.0636	184.455		30.0636	178.109
30.0766	178.622		30.0766	186.276		30.0766	181.727
30.0896	180.402		30.0896	183.928		30.0896	183.274
30.1026	176.883		30.1026	172.475		30.1026	193.055
30.1156	171.423		30.1156	189.098		30.1156	173.726
30.1286	179.564		30.1286	197.318		30.1286	166.187
30.1416	171.472		30.1416	197.456		30.1416	187.274
30.1546	188.824		30.1546	187.347		30.1546	187.315
30.1676	173.001		30.1676	197.643		30.1676	168.063
30.1806	167.491		30.1806	188.156		30.1806	178.053
30.1936	187.009		30.1936	191.8		30.1936	185.319
30.2066	163.8		30.2066	179.053		30.2066	188.197
30.2196	182.694		30.2196	179.61		30.2196	164.403
30.2326	189.863		30.2326	184.344		30.2326	170.845
30.2456	148.706		30.2456	179.872		30.2456	190.368
30.2586	180.973		30.2586	191.792		30.2586	184.973
30.2716	176.432		30.2716	189.373		30.2716	180.432
30.2846	175.816		30.2846	167.935		30.2846	185.568
30.2976	162.736		30.2976	182.008		30.2976	197.569
30.3106	178.633		30.3106	175.984		30.3106	171.545
30.3236	174.001		30.3236	165.587		30.3236	177.254
30.3366	174.523		30.3366	185.104		30.3366	177.115
30.3496	178.464		30.3496	172.872		30.3496	180.668
30.3626	178.812		30.3626	176.812		30.3626	178.095
30.3756	198.417		30.3756	196.471		30.3756	152.886
30.3886	180.091		30.3886	179.431		30.3886	157.352
30.4016	172.834		30.4016	181.704		30.4016	182.672
30.4146	174.151		30.4146	196.569		30.4146	172.981
30.4276	154.107		30.4276	181.765		30.4276	178.865
30.4406	186.193		30.4406	161.831		30.4406	183.14
30.4536	172.271		30.4536	177.268		30.4536	176.945
30.4666	183.943		30.4666	202.983		30.4666	160.278
30.4796	179.301		30.4796	175.342		30.4796	181.95
30.4926	166.76		30.4926	177.982		30.4926	162.808
30.5056	181.738		30.5056	193.726		30.5056	161.357
30.5186	163.192		30.5186	159.625		30.5186	184.684
30.5316	159.458		30.5316	174.076		30.5316	166.075
30.5446	175.219		30.5446	179.751		30.5446	162.793
30.5576	165.312		30.5576	179.373		30.5576	164.554
30.5706	160.912		30.5706	173.088		30.5706	164.022
30.5836	157.591		30.5836	175.13		30.5836	165.232
30.5966	184.733		30.5966	183.858		30.5966	176.903
30.6096	161.439		30.6096	187.679		30.6096	178.001
30.6226	170.58		30.6226	184.428		30.6226	157.75
30.6356	164.933		30.6356	172.81		30.6356	163.581
30.6486	148.276		30.6486	159.686		30.6486	162.921
30.6616	171.912		30.6616	179.881		30.6616	182.245
30.6746	176.57		30.6746	161.706		30.6746	184.765
30.6876	163.729		30.6876	179.379		30.6876	184.668
30.7006	184.129		30.7006	176.663		30.7006	183
30.7136	161.2		30.7136	173.687		30.7136	167.835
30.7266	173.788		30.7266	182.019		30.7266	180.407
30.7396	166.206		30.7396	180.248		30.7396	164.164
30.7526	175.514		30.7526	178.805		30.7526	176.279
30.7656	179.714		30.7656	196.97		30.7656	153.999
30.7786	163.996		30.7786	187.029		30.7786	160.608
30.7916	170.548		30.7916	165.338		30.7916	155.493
30.8046	181.548		30.8046	187.168		30.8046	158.705
30.8176	178.044		30.8176	181.107		30.8176	172.583
30.8306	161.772		30.8306	174.996		30.8306	165.378
30.8436	159.084		30.8436	167.904		30.8436	168.099
30.8566	177.633		30.8566	179.154		30.8566	163.043
30.8696	168.69		30.8696	174.799		30.8696	173.159
30.8826	153.198		30.8826	165.571		30.8826	151.332
30.8956	151.161		30.8956	165.618		30.8956	150.296
30.9086	150.651		30.9086	174.77		30.9086	161.636
30.9216	169.071		30.9216	173.789		30.9216	165.998
30.9346	180.852		30.9346	168.276		30.9346	169.289
30.9476	165.651		30.9476	163.656		30.9476	158.62
30.9606	155.397		30.9606	173.017		30.9606	167.253
30.9736	168.431		30.9736	177.249		30.9736	176.001
30.9866	170.101		30.9866	173.539		30.9866	162.046
30.9996	158.732		30.9996	156.252		30.9996	174.334
31.0126	159.562		31.0126	152.754		31.0126	171.318
31.0256	158.647		31.0256	156.163		31.0256	172.11
31.0386	154.95		31.0386	159.175		31.0386	185.66
31.0516	154.668		31.0516	168.417		31.0516	179.522
31.0646	160.971		31.0646	171.851		31.0646	167.923
31.0776	159.81		31.0776	172.853		31.0776	161.39
31.0906	154.645		31.0906	183.937		31.0906	171.871
31.1036	156.773		31.1036	196.563		31.1036	173.16
31.1166	156.947		31.1166	185.865		31.1166	169.853
31.1296	168.165		31.1296	164.573		31.1296	159.466
31.1426	172.723		31.1426	160.645		31.1426	155.587
31.1556	164.992		31.1556	162.704		31.1556	173.823
31.1686	168.513		31.1686	162.924		31.1686	173.994
31.1816	173.557		31.1816	161.556		31.1816	164.178
31.1946	168.024		31.1946	157.697		31.1946	174.127
31.2076	156.653		31.2076	167.168		31.2076	179.203
31.2206	163.241		31.2206	164.766		31.2206	163.171
31.2336	170.306		31.2336	161.093		31.2336	161.231
31.2466	160.999		31.2466	173.268		31.2466	159.105
31.2596	155.681		31.2596	168.518		31.2596	155.679
31.2726	156.103		31.2726	171.113		31.2726	163.326
31.2856	169.792		31.2856	169.451		31.2856	169.984
31.2986	166.661		31.2986	174.021		31.2986	173.307
31.3116	149.57		31.3116	159.158		31.3116	170.835
31.3246	156.809		31.3246	160.24		31.3246	176.809
31.3376	160.697		31.3376	157.19		31.3376	169.103
31.3506	170.175		31.3506	155.6		31.3506	161.572
31.3636	162.078		31.3636	162.712		31.3636	163.619
31.3766	160.51		31.3766	163.693		31.3766	152.186
31.3896	173.844		31.3896	181.647		31.3896	144.617
31.4026	165.206		31.4026	182.591		31.4026	155.143
31.4156	165.448		31.4156	159.504		31.4156	171.481
31.4286	164.917		31.4286	157.601		31.4286	167.758
31.4416	150.896		31.4416	168.31		31.4416	182.569
31.4546	156.608		31.4546	164.75		31.4546	161.769
31.4676	163.516		31.4676	166.281		31.4676	171.828
31.4806	160.137		31.4806	188.881		31.4806	170.881
31.4936	170.133		31.4936	167.96		31.4936	154.076
31.5066	159.334		31.5066	152.189		31.5066	147.668
31.5196	164.069		31.5196	176.529		31.5196	156.697
31.5326	175.768		31.5326	171.094		31.5326	159.998
31.5456	153.692		31.5456	156.375		31.5456	164.18
31.5586	166.429		31.5586	178.001		31.5586	171.743
31.5716	160.258		31.5716	174.617		31.5716	172.156
31.5846	135.44		31.5846	156.833		31.5846	149.47
31.5976	139.885		31.5976	152.46		31.5976	150.352
31.6106	159.377		31.6106	160.044		31.6106	172.146
31.6236	147.475		31.6236	145.036		31.6236	172.676
31.6366	173.821		31.6366	154.709		31.6366	142.37
31.6496	162.23		31.6496	172.623		31.6496	153.653
31.6626	157.671		31.6626	158.658		31.6626	180.345
31.6756	150.283		31.6756	181.591		31.6756	154.292
31.6886	166.295		31.6886	171.306		31.6886	162.618
31.7016	160.743		31.7016	177.503		31.7016	148.439
31.7146	144.881		31.7146	163.001		31.7146	171.641
31.7276	158.334		31.7276	177.967		31.7276	164.799
31.7406	151.84		31.7406	164.132		31.7406	143.875
31.7536	148.142		31.7536	151.395		31.7536	187.62
31.7666	152.79		31.7666	153.185		31.7666	154.421
31.7796	158.55		31.7796	146.293		31.7796	174.578
31.7926	147.341		31.7926	173.995		31.7926	166
31.8056	159.882		31.8056	160.794		31.8056	164.02
31.8186	160.001		31.8186	159.36		31.8186	174.462
31.8316	162.59		31.8316	153.51		31.8316	161.077
31.8446	146.013		31.8446	153.975		31.8446	151.06
31.8576	171.326		31.8576	156.537		31.8576	154.471
31.8706	158.867		31.8706	162.941		31.8706	147.14
31.8836	153.634		31.8836	174.482		31.8836	159.059
31.8966	149.65		31.8966	147.704		31.8966	154.475
31.9096	163.305		31.9096	160.52		31.9096	152.786
31.9226	159.861		31.9226	154.792		31.9226	162.281
31.9356	178.943		31.9356	165.291		31.9356	162.74
31.9486	149.018		31.9486	163.142		31.9486	136.814
31.9616	148.154		31.9616	160.344		31.9616	168.192
31.9746	162.452		31.9746	169.765		31.9746	159.55
31.9876	179.997		31.9876	145.786		31.9876	164.715
32.0006	152.367		32.0006	150.874		32.0006	156.462
32.0136	168.294		32.0136	155.995		32.0136	161.322
32.0266	166.093		32.0266	150.641		32.0266	157.737
32.0396	163.044		32.0396	179.106		32.0396	173.99
32.0526	155.717		32.0526	160.336		32.0526	168.377
32.0656	149.776		32.0656	158.226		32.0656	172.866
32.0786	159.619		32.0786	154.12		32.0786	159.545
32.0916	154.43		32.0916	157.302		32.0916	164.087
32.1046	143.361		32.1046	160.701		32.1046	145.829
32.1176	152.206		32.1176	160.833		32.1176	152.879
32.1306	157.486		32.1306	156.708		32.1306	162.78
32.1436	157.513		32.1436	154.358		32.1436	152.946
32.1566	151.071		32.1566	167.974		32.1566	164.568
32.1696	159.597		32.1696	176.661		32.1696	157.837
32.1826	156.972		32.1826	165.349		32.1826	156.417
32.1956	162.779		32.1956	161.387		32.1956	153.381
32.2086	154.828		32.2086	159.269		32.2086	148.147
32.2216	152.027		32.2216	156.655		32.2216	146.219
32.2346	145.376		32.2346	154.232		32.2346	155.286
32.2476	133.059		32.2476	150.286		32.2476	174.81
32.2606	156.12		32.2606	152.528		32.2606	167.226
32.2736	189.164		32.2736	155.045		32.2736	153.978
32.2866	171.554		32.2866	149.517		32.2866	150.919
32.2996	164.09		32.2996	150.499		32.2996	159.664
32.3126	147.357		32.3126	153.334		32.3126	149.645
32.3256	156.431		32.3256	160.457		32.3256	162.68
32.3386	161.997		32.3386	166.502		32.3386	171.275
32.3516	148.832		32.3516	163.51		32.3516	159.117
32.3646	160.163		32.3646	162.547		32.3646	158.136
32.3776	156.421		32.3776	158.462		32.3776	155.796
32.3906	148.049		32.3906	159.078		32.3906	150.972
32.4036	156.63		32.4036	158.35		32.4036	153.872
32.4166	155.427		32.4166	158.544		32.4166	151.077
32.4296	148.954		32.4296	160.954		32.4296	146.001
32.4426	152.377		32.4426	157.317		32.4426	159.113
32.4556	152.72		32.4556	151.709		32.4556	180.9
32.4686	151.231		32.4686	152.846		32.4686	173.852
32.4816	150.555		32.4816	151.041		32.4816	153.82
32.4946	148.169		32.4946	149.22		32.4946	157.173
32.5076	151.274		32.5076	154.789		32.5076	167.396
32.5206	151.111		32.5206	154.521		32.5206	160.289
32.5336	155.8		32.5336	166.149		32.5336	153.423
32.5466	151.435		32.5466	166.869		32.5466	151.985
32.5596	138.101		32.5596	154.152		32.5596	154.83
32.5726	145.782		32.5726	154.059		32.5726	165.324
32.5856	150.807		32.5856	145.861		32.5856	149.722
32.5986	149.487		32.5986	141.787		32.5986	152.362
32.6116	147.917		32.6116	144.763		32.6116	154.752
32.6246	152.272		32.6246	153.652		32.6246	156.245
32.6376	158.92		32.6376	139.423		32.6376	155.245
32.6506	147.804		32.6506	145.227		32.6506	152.437
32.6636	138.453		32.6636	148.425		32.6636	146.405
32.6766	143.709		32.6766	147.881		32.6766	148.585
32.6896	153.792		32.6896	155.719		32.6896	177.686
32.7026	161.593		32.7026	154.842		32.7026	173.991
32.7156	154.154		32.7156	162.4		32.7156	152.202
32.7286	141.339		32.7286	148.188		32.7286	144.198
32.7416	148.738		32.7416	144.579		32.7416	156.694
32.7546	151.023		32.7546	155.063		32.7546	157.917
32.7676	147.898		32.7676	164.651		32.7676	145.642
32.7806	137.316		32.7806	161.846		32.7806	147.105
32.7936	142.123		32.7936	156.022		32.7936	161.299
32.8066	143.569		32.8066	149.669		32.8066	162.382
32.8196	141.444		32.8196	160.771		32.8196	155.005
32.8326	145.428		32.8326	148.596		32.8326	143.603
32.8456	141.061		32.8456	153.248		32.8456	157.51
32.8586	142.917		32.8586	143.246		32.8586	146.09
32.8716	147.302		32.8716	147.843		32.8716	141.021
32.8846	161.778		32.8846	145.336		32.8846	145.561
32.8976	155.555		32.8976	150.641		32.8976	153.931
32.9106	146.099		32.9106	143.825		32.9106	127.511
32.9236	144.839		32.9236	146.668		32.9236	161.232
32.9366	133.843		32.9366	146.922		32.9366	148.001
32.9496	138.116		32.9496	149.606		32.9496	148.157
32.9626	143.357		32.9626	156.525		32.9626	149.549
32.9756	139.236		32.9756	153.515		32.9756	153.349
32.9886	151.544		32.9886	137.135		32.9886	171.125
33.0016	159.891		33.0016	141.897		33.0016	161.846
33.0146	151.074		33.0146	141.977		33.0146	159.866
33.0276	155.935		33.0276	160.194		33.0276	156.922
33.0406	144.289		33.0406	162.376		33.0406	139.718
33.0536	149.596		33.0536	143.436		33.0536	147.41
33.0666	139.653		33.0666	145.814		33.0666	149.091
33.0796	150.619		33.0796	139.661		33.0796	140.413
33.0926	147.869		33.0926	157.246		33.0926	126.926
33.1056	132.028		33.1056	146.686		33.1056	157.949
33.1186	137.931		33.1186	145.35		33.1186	148.117
33.1316	141.915		33.1316	158.381		33.1316	171.485
33.1446	143.938		33.1446	139.296		33.1446	144.235
33.1576	152.31		33.1576	169.345		33.1576	159.951
33.1706	124.838		33.1706	151.693		33.1706	156.24
33.1836	147.118		33.1836	140.653		33.1836	151.62
33.1966	145.571		33.1966	153.625		33.1966	142.045
33.2096	143.496		33.2096	157.118		33.2096	151.75
33.2226	147.577		33.2226	136.728		33.2226	160.547
33.2356	144.404		33.2356	149.055		33.2356	159.536
33.2486	143.408		33.2486	137.032		33.2486	141.549
33.2616	141.576		33.2616	147.645		33.2616	152.232
33.2746	133.22		33.2746	149.334		33.2746	160.377
33.2876	148.045		33.2876	155.638		33.2876	163.054
33.3006	148.969		33.3006	147.605		33.3006	161.635
33.3136	139.711		33.3136	151.599		33.3136	154.617
33.3266	129.15		33.3266	156.54		33.3266	161.079
33.3396	132.761		33.3396	145.815		33.3396	140.765
33.3526	135.081		33.3526	155.209		33.3526	155.973
33.3656	131.069		33.3656	152.67		33.3656	148.938
33.3786	128.421		33.3786	148.702		33.3786	149.687
33.3916	120.722		33.3916	157.88		33.3916	147.028
33.4046	136.634		33.4046	152.968		33.4046	154.728
33.4176	145.548		33.4176	153.201		33.4176	152.267
33.4306	136.165		33.4306	158.002		33.4306	145.167
33.4436	130.2		33.4436	157.854		33.4436	143.334
33.4566	145.402		33.4566	142.241		33.4566	141.874
33.4696	145.091		33.4696	146.754		33.4696	142.775
33.4826	130.826		33.4826	148.773		33.4826	144.282
33.4956	130.204		33.4956	149.402		33.4956	150.272
33.5086	142.131		33.5086	143.555		33.5086	149.445
33.5216	142.583		33.5216	145.206		33.5216	151.178
33.5346	142.009		33.5346	143.309		33.5346	141.487
33.5476	144.43		33.5476	150.587		33.5476	147.017
33.5606	144.466		33.5606	144.918		33.5606	165.254
33.5736	147.42		33.5736	146.6		33.5736	151.059
33.5866	134.186		33.5866	148.564		33.5866	144.384
33.5996	143.972		33.5996	136.98		33.5996	150.234
33.6126	134.956		33.6126	143.302		33.6126	144.665
33.6256	122.402		33.6256	147.726		33.6256	147.218
33.6386	133.709		33.6386	138.236		33.6386	150.818
33.6516	135.131		33.6516	141.865		33.6516	153.878
33.6646	139.434		33.6646	143.809		33.6646	158.573
33.6776	148.997		33.6776	145.911		33.6776	147.642
33.6906	143.976		33.6906	154.784		33.6906	147.935
33.7036	138.362		33.7036	152.887		33.7036	145.162
33.7166	141.86		33.7166	154.385		33.7166	146.642
33.7296	142.579		33.7296	150.255		33.7296	157.045
33.7426	141.009		33.7426	133.481		33.7426	150.489
33.7556	143.344		33.7556	138.726		33.7556	136.637
33.7686	151.899		33.7686	143.128		33.7686	138.535
33.7816	152.235		33.7816	142.065		33.7816	149.908
33.7946	145.334		33.7946	144.016		33.7946	146.052
33.8076	142.559		33.8076	134.25		33.8076	133.116
33.8206	138.429		33.8206	133.686		33.8206	137.835
33.8336	146.781		33.8336	135.563		33.8336	142.478
33.8466	144.816		33.8466	140.549		33.8466	141.435
33.8596	128.321		33.8596	147.703		33.8596	150.96
33.8726	135.896		33.8726	141.09		33.8726	146.827
33.8856	145.751		33.8856	138.418		33.8856	143.704
33.8986	146.453		33.8986	138.858		33.8986	145.455
33.9116	138.171		33.9116	135.788		33.9116	149.064
33.9246	134.24		33.9246	144.389		33.9246	138.647
33.9376	135.338		33.9376	149.885		33.9376	151.145
33.9506	134.907		33.9506	143.139		33.9506	154.269
33.9636	136.945		33.9636	146.748		33.9636	144.539
33.9766	134.004		33.9766	153.335		33.9766	150.223
33.9896	149.138		33.9896	148.668		33.9896	144.374
34.0026	145.244		34.0026	137.307		34.0026	141.946
34.0156	140.465		34.0156	146.204		34.0156	152.451
34.0286	140.589		34.0286	143.338		34.0286	135.297
34.0416	138.027		34.0416	133.253		34.0416	137.868
34.0546	134.21		34.0546	133.663		34.0546	153.764
34.0676	146.267		34.0676	145.675		34.0676	158.428
34.0806	127.563		34.0806	137.673		34.0806	158.422
34.0936	112.9		34.0936	138.505		34.0936	145.792
34.1066	128.812		34.1066	137.689		34.1066	151.334
34.1196	136.505		34.1196	138.612		34.1196	149.689
34.1326	130.905		34.1326	146.049		34.1326	145.145
34.1456	133.425		34.1456	147.168		34.1456	150.153
34.1586	148.296		34.1586	144.059		34.1586	149.442
34.1716	141.908		34.1716	154.472		34.1716	134.566
34.1846	133.716		34.1846	149.036		34.1846	141.749
34.1976	140.097		34.1976	143.753		34.1976	149.451
34.2106	143.925		34.2106	153.005		34.2106	147.391
34.2236	124.657		34.2236	136.571		34.2236	148.433
34.2366	122.379		34.2366	140.055		34.2366	132.325
34.2496	135.338		34.2496	162.328		34.2496	138.584
34.2626	148.796		34.2626	137.283		34.2626	139
34.2756	144.316		34.2756	141.65		34.2756	147.089
34.2886	139.297		34.2886	139.941		34.2886	148.567
34.3016	120.914		34.3016	150.347		34.3016	130.037
34.3146	132.181		34.3146	133.777		34.3146	145.021
34.3276	150.449		34.3276	147.86		34.3276	149.159
34.3406	146.553		34.3406	155.855		34.3406	146.668
34.3536	134.13		34.3536	164.025		34.3536	146.913
34.3666	150.62		34.3666	150.26		34.3666	151.521
34.3796	148.483		34.3796	139.612		34.3796	138.685
34.3926	116.676		34.3926	149.831		34.3926	139.315
34.4056	119.35		34.4056	142.045		34.4056	140.656
34.4186	121.99		34.4186	149.305		34.4186	138.676
34.4316	143.038		34.4316	151.307		34.4316	149.186
34.4446	132.922		34.4446	157.842		34.4446	149.985
34.4576	133.956		34.4576	127.08		34.4576	148.713
34.4706	156.316		34.4706	147.041		34.4706	149.943
34.4836	127.679		34.4836	137.906		34.4836	165.144
34.4966	151.6		34.4966	137.959		34.4966	144.149
34.5096	135.42		34.5096	152.209		34.5096	151.316
34.5226	145.001		34.5226	146.001		34.5226	135.5
34.5356	144.187		34.5356	142.916		34.5356	147.905
34.5486	138.62		34.5486	130.111		34.5486	153.52
34.5616	147.462		34.5616	148.772		34.5616	131.531
34.5746	149.837		34.5746	144.903		34.5746	145.624
34.5876	150.001		34.5876	143.423		34.5876	128.346
34.6006	156.287		34.6006	142.191		34.6006	141.907
34.6136	138.694		34.6136	148.215		34.6136	145.233
34.6266	146.5		34.6266	151.009		34.6266	139.194
34.6396	140.393		34.6396	128.165		34.6396	149.586
34.6526	144.663		34.6526	134.78		34.6526	160.722
34.6656	152.462		34.6656	143.257		34.6656	161.591
34.6786	150.81		34.6786	155.304		34.6786	143.253
34.6916	143.699		34.6916	162.728		34.6916	151.798
34.7046	136.815		34.7046	140.664		34.7046	140.814
34.7176	146.598		34.7176	148.337		34.7176	140.764
34.7306	134.84		34.7306	147.614		34.7306	135.431
34.7436	146.959		34.7436	138.52		34.7436	138.322
34.7566	150.699		34.7566	137.477		34.7566	136.064
34.7696	137.377		34.7696	132.66		34.7696	145.35
34.7826	125.484		34.7826	139.767		34.7826	130.177
34.7956	128.808		34.7956	150.892		34.7956	146.284
34.8086	141.114		34.8086	146.084		34.8086	147.618
34.8216	140.284		34.8216	151.391		34.8216	143.083
34.8346	142.526		34.8346	143.569		34.8346	143.573
34.8476	148.681		34.8476	132.204		34.8476	140.434
34.8606	141.443		34.8606	143.83		34.8606	130.761
34.8736	142.725		34.8736	157.824		34.8736	153.06
34.8866	140.036		34.8866	147.701		34.8866	146.032
34.8996	134.99		34.8996	132.451		34.8996	140.712
34.9126	134.414		34.9126	144.102		34.9126	137.649
34.9256	127.32		34.9256	143.399		34.9256	136.95
34.9386	129.458		34.9386	133.472		34.9386	126.553
34.9516	134.787		34.9516	139.191		34.9516	134.106
34.9646	150.01		34.9646	145.054		34.9646	147.652
34.9776	160.668		34.9776	138.502		34.9776	146.298
34.9906	144.257		34.9906	138.929		34.9906	140.271
35.0036	130.968		35.0036	144.8		35.0036	138.8
35.0166	127.43		35.0166	136.287		35.0166	141.08
35.0296	128.199		35.0296	123.41		35.0296	146.592
35.0426	135.146		35.0426	132.156		35.0426	146.509
35.0556	131.189		35.0556	142.301		35.0556	135.529
35.0686	134.001		35.0686	142.334		35.0686	135.334
35.0816	143.674		35.0816	146.941		35.0816	144.288
35.0946	147.816		35.0946	152.882		35.0946	143.787
35.1076	156.116		35.1076	159.763		35.1076	142.549
35.1206	151.408		35.1206	154.488		35.1206	148.964
35.1336	143.136		35.1336	153.243		35.1336	156.103
35.1466	137.699		35.1466	156.818		35.1466	150.152
35.1596	132.594		35.1596	142.556		35.1596	149.381
35.1726	149.044		35.1726	143.61		35.1726	153.694
35.1856	147.726		35.1856	146.679		35.1856	144.894
35.1986	129.075		35.1986	139.467		35.1986	156.147
35.2116	135.971		35.2116	139.189		35.2116	157.256
35.2246	136.477		35.2246	142.541		35.2246	143.398
35.2376	132.764		35.2376	141.72		35.2376	137.623
35.2506	134.52		35.2506	142.484		35.2506	133.983
35.2636	142.739		35.2636	154.453		35.2636	137.965
35.2766	140.783		35.2766	145.757		35.2766	133.937
35.2896	135.978		35.2896	141.35		35.2896	128.447
35.3026	143.572		35.3026	138.573		35.3026	136.575
35.3156	140.59		35.3156	138.808		35.3156	148.851
35.3286	140.225		35.3286	131.156		35.3286	141.431
35.3416	149.418		35.3416	142.335		35.3416	152.25
35.3546	143.116		35.3546	146.874		35.3546	151.571
35.3676	133.75		35.3676	141.282		35.3676	156.679
35.3806	144.447		35.3806	132.778		35.3806	150.193
35.3936	152.343		35.3936	133.536		35.3936	156.959
35.4066	152.267		35.4066	145.194		35.4066	141.517
35.4196	143.597		35.4196	143.442		35.4196	138.298
35.4326	146.519		35.4326	143.036		35.4326	134.15
35.4456	145.393		35.4456	137.721		35.4456	140.001
35.4586	139.155		35.4586	153.297		35.4586	143.207
35.4716	124.463		35.4716	136.154		35.4716	144.437
35.4846	132.366		35.4846	129.73		35.4846	138.114
35.4976	134.116		35.4976	168.505		35.4976	129.773
35.5106	137.811		35.5106	142.95		35.5106	143.475
35.5236	152.169		35.5236	131.787		35.5236	138.657
35.5366	140.002		35.5366	136.193		35.5366	145.24
35.5496	127.47		35.5496	129.496		35.5496	139.959
35.5626	124.656		35.5626	156.094		35.5626	135.58
35.5756	129.485		35.5756	152.001		35.5756	137.56
35.5886	132.111		35.5886	150.901		35.5886	140.571
35.6016	144.854		35.6016	139.719		35.6016	149.844
35.6146	146.057		35.6146	125.555		35.6146	136.222
35.6276	141.681		35.6276	143.45		35.6276	146.441
35.6406	193.856		35.6406	153.461		35.6406	153.227
35.6536	145.417		35.6536	155.441		35.6536	169.479
35.6666	158.116		35.6666	156.317		35.6666	136.958
35.6796	145.844		35.6796	134.854		35.6796	143.334
35.6926	141.239		35.6926	159.192		35.6926	143.509
35.7056	137.242		35.7056	153.427		35.7056	150.603
35.7186	130.704		35.7186	160.051		35.7186	146.064
35.7316	139.945		35.7316	172.592		35.7316	161.905
35.7446	154.435		35.7446	148.393		35.7446	150.848
35.7576	142.328		35.7576	154.496		35.7576	160.41
35.7706	167.14		35.7706	159.168		35.7706	163.882
35.7836	146.762		35.7836	180.33		35.7836	139.824
35.7966	152.927		35.7966	165.594		35.7966	158.186
35.8096	154.58		35.8096	144.108		35.8096	150.612
35.8226	144.189		35.8226	129.107		35.8226	138.906
35.8356	138.456		35.8356	138.368		35.8356	150.197
35.8486	134.985		35.8486	144.16		35.8486	137.461
35.8616	146.003		35.8616	141.685		35.8616	149.722
35.8746	152.644		35.8746	148.414		35.8746	156.054
35.8876	137.584		35.8876	146.418		35.8876	127.5
35.9006	143.409		35.9006	147.155		35.9006	129.102
35.9136	144.668		35.9136	146.764		35.9136	137.983
35.9266	141.287		35.9266	146.104		35.9266	144.97
35.9396	142.338		35.9396	142.103		35.9396	142.66
35.9526	141.567		35.9526	140.234		35.9526	130.995
35.9656	138.616		35.9656	151.962		35.9656	140.629
35.9786	140.645		35.9786	147.106		35.9786	154.031
35.9916	131.259		35.9916	147.986		35.9916	156.138
36.0046	128.668		36.0046	147.62		36.0046	147.622
36.0176	138.492		36.0176	142.681		36.0176	151.022
36.0306	127.042		36.0306	133.167		36.0306	144.501
36.0436	137.783		36.0436	144.775		36.0436	139.986
36.0566	152.612		36.0566	144.859		36.0566	140.329
36.0696	143.736		36.0696	146.278		36.0696	138.215
36.0826	146.111		36.0826	147.334		36.0826	137.818
36.0956	151.055		36.0956	155.45		36.0956	135.614
36.1086	133.169		36.1086	154.431		36.1086	129.489
36.1216	127.191		36.1216	148.49		36.1216	126.87
36.1346	137.152		36.1346	133.398		36.1346	134.904
36.1476	144.04		36.1476	130.491		36.1476	143.628
36.1606	142.668		36.1606	137.333		36.1606	151.333
36.1736	140.897		36.1736	147.005		36.1736	139.556
36.1866	135.925		36.1866	140.752		36.1866	150.971
36.1996	137.58		36.1996	144.249		36.1996	154.118
36.2126	132.479		36.2126	150.17		36.2126	147.912
36.2256	130.88		36.2256	134.627		36.2256	143.789
36.2386	130.239		36.2386	134.785		36.2386	141.596
36.2516	125.881		36.2516	145.315		36.2516	152.879
36.2646	127.133		36.2646	144.086		36.2646	142.269
36.2776	135.107		36.2776	143.259		36.2776	138.571
36.2906	140.091		36.2906	149.207		36.2906	147.604
36.3036	146.242		36.3036	151.181		36.3036	152.679
36.3166	146.287		36.3166	146.351		36.3166	146.574
36.3296	144.46		36.3296	144.051		36.3296	135.033
36.3426	138.261		36.3426	133.41		36.3426	133.093
36.3556	142.036		36.3556	131.274		36.3556	145.714
36.3686	155.726		36.3686	138.329		36.3686	150.245
36.3816	152.031		36.3816	140.989		36.3816	137.364
36.3946	141.414		36.3946	140.097		36.3946	137.159
36.4076	143.101		36.4076	149.389		36.4076	135.105
36.4206	141.8		36.4206	152.764		36.4206	132.159
36.4336	135.834		36.4336	140.307		36.4336	146.779
36.4466	137.104		36.4466	144.554		36.4466	152.506
36.4596	129.862		36.4596	149.042		36.4596	141.898
36.4726	136.858		36.4726	148.953		36.4726	137.525
36.4856	153.319		36.4856	156.312		36.4856	147.505
36.4986	142.945		36.4986	154.012		36.4986	137.496
36.5116	135.957		36.5116	141.676		36.5116	131.926
36.5246	134.633		36.5246	145.189		36.5246	138.156
36.5376	132.364		36.5376	136.648		36.5376	127.969
36.5506	131.188		36.5506	135.793		36.5506	139.372
36.5636	123.299		36.5636	140.719		36.5636	138.498
36.5766	127.768		36.5766	147.817		36.5766	133.088
36.5896	130.047		36.5896	155.277		36.5896	141.56
36.6026	136.87		36.6026	149.107		36.6026	139.149
36.6156	140.639		36.6156	146.383		36.6156	132.483
36.6286	139.939		36.6286	145.678		36.6286	129.018
36.6416	138.528		36.6416	158.54		36.6416	127.33
36.6546	142.334		36.6546	157.79		36.6546	134.317
36.6676	135.943		36.6676	158.21		36.6676	140.187
36.6806	144.106		36.6806	126.442		36.6806	139.409
36.6936	147.655		36.6936	137.88		36.6936	140.849
36.7066	143.337		36.7066	140.835		36.7066	149.172
36.7196	133.974		36.7196	141.253		36.7196	132.348
36.7326	130.635		36.7326	149.174		36.7326	135.934
36.7456	117.509		36.7456	152.84		36.7456	146.64
36.7586	134.528		36.7586	138.257		36.7586	134.484
36.7716	135.202		36.7716	121.74		36.7716	151.201
36.7846	139.62		36.7846	142.255		36.7846	148.257
36.7976	140.166		36.7976	142.493		36.7976	135.836
36.8106	141.931		36.8106	138.44		36.8106	125.887
36.8236	108.662		36.8236	136.05		36.8236	128.01
36.8366	141.809		36.8366	130.64		36.8366	140.394
36.8496	150.218		36.8496	136.781		36.8496	131.334
36.8626	140.207		36.8626	131.34		36.8626	130.898
36.8756	145.195		36.8756	144.184		36.8756	128.807
36.8886	139.26		36.8886	141.852		36.8886	134.446
36.9016	140.42		36.9016	149.043		36.9016	133.072
36.9146	154.482		36.9146	129.518		36.9146	135.331
36.9276	138.847		36.9276	137.568		36.9276	122.976
36.9406	133.667		36.9406	134.094		36.9406	134.952
36.9536	138.247		36.9536	151.849		36.9536	146.802
36.9666	141.211		36.9666	139.334		36.9666	139.08
36.9796	126.973		36.9796	138.752		36.9796	146.862
36.9926	134.17		36.9926	126.073		36.9926	150.807
37.0056	139.407		37.0056	148.552		37.0056	134.813
37.0186	142.541		37.0186	143.232		37.0186	141.271
37.0316	131.941		37.0316	134.653		37.0316	135.964
37.0446	118.74		37.0446	149.174		37.0446	137.284
37.0576	123.904		37.0576	142.135		37.0576	136.68
37.0706	138.903		37.0706	153.664		37.0706	135.372
37.0836	141.9		37.0836	126.425		37.0836	132.769
37.0966	126.768		37.0966	145.645		37.0966	144.727
37.1096	130.398		37.1096	132.85		37.1096	137.169
37.1226	135.018		37.1226	122.679		37.1226	141.64
37.1356	144.557		37.1356	139.832		37.1356	135.852
37.1486	128.911		37.1486	144.376		37.1486	134.118
37.1616	127.334		37.1616	118.195		37.1616	131.594
37.1746	124.954		37.1746	131.995		37.1746	143.83
37.1876	130.552		37.1876	128.705		37.1876	128.27
37.2006	124.352		37.2006	140.801		37.2006	128.328
37.2136	149.794		37.2136	128.863		37.2136	133.845
37.2266	126.708		37.2266	139.177		37.2266	147.177
37.2396	133.803		37.2396	144.144		37.2396	138.095
37.2526	140.444		37.2526	150.222		37.2526	152.662
37.2656	143.529		37.2656	135.969		37.2656	146.123
37.2786	135.326		37.2786	125.62		37.2786	143.459
37.2916	128.514		37.2916	121.323		37.2916	156.723
37.3046	120.987		37.3046	144.999		37.3046	146.778
37.3176	122.991		37.3176	145.589		37.3176	128.709
37.3306	142.567		37.3306	130.077		37.3306	138.592
37.3436	140.364		37.3436	130.074		37.3436	131.976
37.3566	130.463		37.3566	139.877		37.3566	137.21
37.3696	129.489		37.3696	140.684		37.3696	138.513
37.3826	136.362		37.3826	142.937		37.3826	135.065
37.3956	135.289		37.3956	137.244		37.3956	137.862
37.4086	136.381		37.4086	145.141		37.4086	143.619
37.4216	134.987		37.4216	151.682		37.4216	157.54
37.4346	152.052		37.4346	155.445		37.4346	156.651
37.4476	140.383		37.4476	142.981		37.4476	157.195
37.4606	144.373		37.4606	145.66		37.4606	156.869
37.4736	156.427		37.4736	149.115		37.4736	147.141
37.4866	144.06		37.4866	152.159		37.4866	146.159
37.4996	144.167		37.4996	158.299		37.4996	151.01
37.5126	147.398		37.5126	151.781		37.5126	153.091
37.5256	187.014		37.5256	152.5		37.5256	152.918
37.5386	198.447		37.5386	183.839		37.5386	155.947
37.5516	213.961		37.5516	207.029		37.5516	197.898
37.5646	189.22		37.5646	211.59		37.5646	210.437
37.5776	149.737		37.5776	170.222		37.5776	176.198
37.5906	134.834		37.5906	150.518		37.5906	147.068
37.6036	139.159		37.6036	145.917		37.6036	136.117
37.6166	135.045		37.6166	134.967		37.6166	131.337
37.6296	122.972		37.6296	132.364		37.6296	133.757
37.6426	127.186		37.6426	125.887		37.6426	138.715
37.6556	131.549		37.6556	125.255		37.6556	133.029
37.6686	132.771		37.6686	124.159		37.6686	131.115
37.6816	136.001		37.6816	128.779		37.6816	126.241
37.6946	142.94		37.6946	146.598		37.6946	123.949
37.7076	134.781		37.7076	147.543		37.7076	136.478
37.7206	121.205		37.7206	137.78		37.7206	139.21
37.7336	130.213		37.7336	132.228		37.7336	132.804
37.7466	135.206		37.7466	134.748		37.7466	131.884
37.7596	138.616		37.7596	138.73		37.7596	130.063
37.7726	143.966		37.7726	139.611		37.7726	125.419
37.7856	139.629		37.7856	138.612		37.7856	126.657
37.7986	129.562		37.7986	129.223		37.7986	124.616
37.8116	128.422		37.8116	132.71		37.8116	127.484
37.8246	134.737		37.8246	135.346		37.8246	140.541
37.8376	123.183		37.8376	135.396		37.8376	132.375
37.8506	126.261		37.8506	141.179		37.8506	125.352
37.8636	135.869		37.8636	138.488		37.8636	131.512
37.8766	142.195		37.8766	128.333		37.8766	134.474
37.8896	140.192		37.8896	130.64		37.8896	141.334
37.9026	140.122		37.9026	138.097		37.9026	138.189
37.9156	127.889		37.9156	145.521		37.9156	132.219
37.9286	138.521		37.9286	133.793		37.9286	133.513
37.9416	130.213		37.9416	148.723		37.9416	132.261
37.9546	124.813		37.9546	138.757		37.9546	126.127
37.9676	137.801		37.9676	130.368		37.9676	130.301
37.9806	135.666		37.9806	128.368		37.9806	139.516
37.9936	136.968		37.9936	138.536		37.9936	146.527
38.0066	129.011		38.0066	137.08		38.0066	134.311
38.0196	130.662		38.0196	127.511		38.0196	121.783
38.0326	133.778		38.0326	122.574		38.0326	137.114
38.0456	137.942		38.0456	118.457		38.0456	131.521
38.0586	137.821		38.0586	122.617		38.0586	135.505
38.0716	124.59		38.0716	133.388		38.0716	128.282
38.0846	106.776		38.0846	136.553		38.0846	119.443
38.0976	117.34		38.0976	129.092		38.0976	131.632
38.1106	115.142		38.1106	133.17		38.1106	134.814
38.1236	115.652		38.1236	131.913		38.1236	130.343
38.1366	111.344		38.1366	142.346		38.1366	134.385
38.1496	131.679		38.1496	129.803		38.1496	129.631
38.1626	122.955		38.1626	127.652		38.1626	129.765
38.1756	107.171		38.1756	122.534		38.1756	124.371
38.1886	128.114		38.1886	130.826		38.1886	151.392
38.2016	124.87		38.2016	133.668		38.2016	130.987
38.2146	133.713		38.2146	146.281		38.2146	121.219
38.2276	168.823		38.2276	135.542		38.2276	110.904
38.2406	130.194		38.2406	125.054		38.2406	139.141
38.2536	125.036		38.2536	136.138		38.2536	122.991
38.2666	129.607		38.2666	120.75		38.2666	145.453
38.2796	122.809		38.2796	132.832		38.2796	146.646
38.2926	113.139		38.2926	135.661		38.2926	133.334
38.3056	124.139		38.3056	127.961		38.3056	133.041
38.3186	107.212		38.3186	148.486		38.3186	123.464
38.3316	134.521		38.3316	139.322		38.3316	129.95
38.3446	119.34		38.3446	138.002		38.3446	124.67
38.3576	122.633		38.3576	120.186		38.3576	127.967
38.3706	127.893		38.3706	140.25		38.3706	137.146
38.3836	155.127		38.3836	117.391		38.3836	135.395
38.3966	129.842		38.3966	124.347		38.3966	125.735
38.4096	121.101		38.4096	122.134		38.4096	122.801
38.4226	123.175		38.4226	115.107		38.4226	123.921
38.4356	128.295		38.4356	133.272		38.4356	114.079
38.4486	133.576		38.4486	127.305		38.4486	131.74
38.4616	117.614		38.4616	127.881		38.4616	136.976
38.4746	122.004		38.4746	134.004		38.4746	121.726
38.4876	132.167		38.4876	125.762		38.4876	131.281
38.5006	133.921		38.5006	117.622		38.5006	119.752
38.5136	127.616		38.5136	132.34		38.5136	125.547
38.5266	123.798		38.5266	121.469		38.5266	133.554
38.5396	113.124		38.5396	140.89		38.5396	127.293
38.5526	117.501		38.5526	128.969		38.5526	134.971
38.5656	133.627		38.5656	130.433		38.5656	118.938
38.5786	120.792		38.5786	120.933		38.5786	126.83
38.5916	117.334		38.5916	130.566		38.5916	133.12
38.6046	128.018		38.6046	133.869		38.6046	137.206
38.6176	129.612		38.6176	128.725		38.6176	131.142
38.6306	123.568		38.6306	182.019		38.6306	128.776
38.6436	129.714		38.6436	187.895		38.6436	136.38
38.6566	131.493		38.6566	193.77		38.6566	189.633
38.6696	184.664		38.6696	151.373		38.6696	196.56
38.6826	146.891		38.6826	205.521		38.6826	155.738
38.6956	198.972		38.6956	211.397		38.6956	210.413
38.7086	206.126		38.7086	217.272		38.7086	217.339
38.7216	213.28		38.7216	223.148		38.7216	224.266
38.7346	220.435		38.7346	229.023		38.7346	231.193
38.7476	227.589		38.7476	234.899		38.7476	238.119
38.7606	234.743		38.7606	240.774		38.7606	245.046
38.7736	241.897		38.7736	246.65		38.7736	251.973
38.7866	249.051		38.7866	252.526		38.7866	258.899
38.7996	256.205		38.7996	258.401		38.7996	265.826
38.8126	263.359		38.8126	264.277		38.8126	272.752
38.8256	270.513		38.8256	270.152		38.8256	279.679
38.8386	277.667		38.8386	276.028		38.8386	286.606
38.8516	284.821		38.8516	281.903		38.8516	293.532
38.8646	291.975		38.8646	287.779		38.8646	300.459
38.8776	299.129		38.8776	293.654		38.8776	307.386
38.8906	306.283		38.8906	299.53		38.8906	314.312
38.9036	260.762		38.9036	305.406		38.9036	321.239
38.9166	287.044		38.9166	311.281		38.9166	278.744
38.9296	312.043		38.9296	288.271		38.9296	327.532
38.9426	334.9		38.9426	323.032		38.9426	342.019
38.9556	472.518		38.9556	478.537		38.9556	376.712
38.9686	523.805		38.9686	509.654		38.9686	538.029
38.9816	544.398		38.9816	537.649		38.9816	552.029
38.9946	579.73		38.9946	572.426		38.9946	630.628
39.0076	646.89		39.0076	620.429		39.0076	708.822
39.0206	787.346		39.0206	704.033		39.0206	786.131
39.0336	957.075		39.0336	825.167		39.0336	968.721
39.0466	1019.38		39.0466	966.247		39.0466	1079.06
39.0596	893.103		39.0596	995.858		39.0596	977.057
39.0726	676.938		39.0726	814.197		39.0726	735.117
39.0856	458.28		39.0856	579.333		39.0856	488.121
39.0986	264.458		39.0986	376.713		39.0986	270.024
39.1116	254.055		39.1116	206.505		39.1116	261.839
39.1246	264.237		39.1246	244.323		39.1246	265.609
39.1376	228.063		39.1376	268.992		39.1376	214.888
39.1506	198.922		39.1506	225.897		39.1506	198.042
39.1636	182.425		39.1636	192.415		39.1636	200.517
39.1766	178.493		39.1766	184.158		39.1766	185.397
39.1896	185.42		39.1896	167.032		39.1896	181.468
39.2026	173.297		39.2026	173.173		39.2026	165.568
39.2156	204.305		39.2156	182.024		39.2156	212.498
39.2286	152.867		39.2286	176.861		39.2286	159.534
39.2416	158.027		39.2416	147.15		39.2416	160.495
39.2546	162.081		39.2546	155.628		39.2546	160.294
39.2676	147.98		39.2676	158.548		39.2676	160.657
39.2806	135.803		39.2806	154.767		39.2806	153.048
39.2936	146.068		39.2936	150.552		39.2936	155.653
39.3066	150.654		39.3066	151.294		39.3066	162.831
39.3196	156.128		39.3196	149.675		39.3196	172.2
39.3326	149.031		39.3326	149.849		39.3326	170.94
39.3456	142.116		39.3456	148.748		39.3456	150.822
39.3586	136.904		39.3586	157.998		39.3586	145.977
39.3716	143.309		39.3716	164.94		39.3716	153.595
39.3846	152.865		39.3846	131.727		39.3846	143.706
39.3976	142.681		39.3976	135.37		39.3976	157.479
39.4106	138.017		39.4106	157.768		39.4106	154.838
39.4236	131.565		39.4236	164.761		39.4236	152.433
39.4366	139.785		39.4366	134.666		39.4366	150.005
39.4496	130.855		39.4496	139.147		39.4496	143.439
39.4626	140.131		39.4626	142.213		39.4626	142.245
39.4756	127.426		39.4756	125.911		39.4756	131.91
39.4886	140.752		39.4886	136.905		39.4886	136.395
39.5016	141.412		39.5016	131.277		39.5016	167.215
39.5146	140.65		39.5146	144.294		39.5146	138.135
39.5276	129.592		39.5276	129.678		39.5276	157.872
39.5406	132.29		39.5406	128.578		39.5406	172.15
39.5536	136.463		39.5536	149.078		39.5536	140.104
39.5666	150.18		39.5666	152.884		39.5666	156.709
39.5796	152.021		39.5796	137.601		39.5796	146.897
39.5926	141.523		39.5926	142.095		39.5926	129.328
39.6056	145.136		39.6056	144.324		39.6056	143.388
39.6186	139.928		39.6186	152.102		39.6186	161.673
39.6316	137.555		39.6316	132.152		39.6316	149.734
39.6446	149.996		39.6446	140.783		39.6446	134.903
39.6576	149.336		39.6576	155.964		39.6576	165.926
39.6706	151.31		39.6706	157.318		39.6706	139.663
39.6836	134.999		39.6836	145.559		39.6836	164.057
39.6966	131.442		39.6966	144.044		39.6966	142.091
39.7096	149.21		39.7096	142.086		39.7096	141.334
39.7226	129.151		39.7226	141.369		39.7226	138.807
39.7356	124.25		39.7356	191.013		39.7356	132.416
39.7486	125.238		39.7486	139.648		39.7486	159.838
39.7616	136.962		39.7616	131.772		39.7616	155.881
39.7746	138.606		39.7746	150.707		39.7746	149.281
39.7876	135.674		39.7876	143.686		39.7876	161.242
39.8006	150.731		39.8006	142.076		39.8006	154.378
39.8136	147.398		39.8136	150.199		39.8136	153.334
39.8266	139.72		39.8266	145.545		39.8266	157.966
39.8396	142.674		39.8396	159.548		39.8396	155.806
39.8526	149.557		39.8526	153.515		39.8526	142.323
39.8656	152.904		39.8656	152.001		39.8656	141.119
39.8786	150.019		39.8786	148.686		39.8786	156.804
39.8916	155.885		39.8916	162.194		39.8916	171.465
39.9046	157.334		39.9046	156.167		39.9046	173.462
39.9176	151.475		39.9176	168.916		39.9176	180.792
39.9306	145.267		39.9306	140.052		39.9306	157.943
39.9436	157.507		39.9436	161.982		39.9436	149.776
39.9566	154.668		39.9566	151.693		39.9566	165.745
39.9696	154.186		39.9696	147.52		39.9696	157
39.9826	143.176		39.9826	146.502		39.9826	150.17
39.9956	140.32		39.9956	148.959		39.9956	146.869
40.0086	152.341		40.0086	147.569		40.0086	158.161
40.0216	154.269		40.0216	156.743		40.0216	173.703
40.0346	159.959		40.0346	150.731		40.0346	175.635
40.0476	150.07		40.0476	153.2		40.0476	156.938
40.0606	148.347		40.0606	148.182		40.0606	158.994
40.0736	144.107		40.0736	151.468		40.0736	171.042
40.0866	140.888		40.0866	153.328		40.0866	172.881
40.0996	143.749		40.0996	144.745		40.0996	172.441
40.1126	149.67		40.1126	139.367		40.1126	173.101
40.1256	146.024		40.1256	156.598		40.1256	176.75
40.1386	146.45		40.1386	140.189		40.1386	162.696
40.1516	148.668		40.1516	147.007		40.1516	164.918
40.1646	153.146		40.1646	152.933		40.1646	160.603
40.1776	162.409		40.1776	150.003		40.1776	150.531
40.1906	155.246		40.1906	162.756		40.1906	156.151
40.2036	162.437		40.2036	165.634		40.2036	166.756
40.2166	172.143		40.2166	167.28		40.2166	190.021
40.2296	174.699		40.2296	177.316		40.2296	191.958
40.2426	169.99		40.2426	177.962		40.2426	195.589
40.2556	180.95		40.2556	172.865		40.2556	192.604
40.2686	177.988		40.2686	162.838		40.2686	183.5
40.2816	169.616		40.2816	168.536		40.2816	188.433
40.2946	166.8		40.2946	178.623		40.2946	195.098
40.3076	178.72		40.3076	178.005		40.3076	182.626
40.3206	188.197		40.3206	176.387		40.3206	172.88
40.3336	185.976		40.3336	176.544		40.3336	188.988
40.3466	185.942		40.3466	180.316		40.3466	186.723
40.3596	168.513		40.3596	187.438		40.3596	166.257
40.3726	176.692		40.3726	178.472		40.3726	175.166
40.3856	195.335		40.3856	169.193		40.3856	189.522
40.3986	188.137		40.3986	186.502		40.3986	174.137
40.4116	177.261		40.4116	190.387		40.4116	168.887
40.4246	168.467		40.4246	193.847		40.4246	184.007
40.4376	174.216		40.4376	196.654		40.4376	194.386
40.4506	188.706		40.4506	194.76		40.4506	184.772
40.4636	183.235		40.4636	193.159		40.4636	188.137
40.4766	191.533		40.4766	195.761		40.4766	203.193
40.4896	195.6		40.4896	204.636		40.4896	198.543
40.5026	207.306		40.5026	185.574		40.5026	202.548
40.5156	189.507		40.5156	188.262		40.5156	203.489
40.5286	189.107		40.5286	209.552		40.5286	201.108
40.5416	199.424		40.5416	206.727		40.5416	206.001
40.5546	204.247		40.5546	195.134		40.5546	212.676
40.5676	201.859		40.5676	205.901		40.5676	221.074
40.5806	204.59		40.5806	196.829		40.5806	213.506
40.5936	182.632		40.5936	205.138		40.5936	221.319
40.6066	193.943		40.6066	225.867		40.6066	199.517
40.6196	201.899		40.6196	207.23		40.6196	201.055
40.6326	214.499		40.6326	207.965		40.6326	206.704
40.6456	214.164		40.6456	205.845		40.6456	210.935
40.6586	214.824		40.6586	219.953		40.6586	203.227
40.6716	216.08		40.6716	208.159		40.6716	217.791
40.6846	216.246		40.6846	210.913		40.6846	217.02
40.6976	208.422		40.6976	203.632		40.6976	196.634
40.7106	218.356		40.7106	214.914		40.7106	218.628
40.7236	234.888		40.7236	239.751		40.7236	224.247
40.7366	211.038		40.7366	252.077		40.7366	227.934
40.7496	248.439		40.7496	221.06		40.7496	241.433
40.7626	244.305		40.7626	235.129		40.7626	247.183
40.7756	213.656		40.7756	225.612		40.7756	255.511
40.7886	238.262		40.7886	222.643		40.7886	244.758
40.8016	232.411		40.8016	241.932		40.8016	244.507
40.8146	240.687		40.8146	228.249		40.8146	238.364
40.8276	247.741		40.8276	236.1		40.8276	239.133
40.8406	262.228		40.8406	243.802		40.8406	263.546
40.8536	256.593		40.8536	253.71		40.8536	241.411
40.8666	242.28		40.8666	243.534		40.8666	257.315
40.8796	253.916		40.8796	247.382		40.8796	264.429
40.8926	254.057		40.8926	266.532		40.8926	252.541
40.9056	277.583		40.9056	252.489		40.9056	273.724
40.9186	268.202		40.9186	249.904		40.9186	281.816
40.9316	255.803		40.9316	283.501		40.9316	276.568
40.9446	273.79		40.9446	264.224		40.9446	272.699
40.9576	260.051		40.9576	278.603		40.9576	274.822
40.9706	269.291		40.9706	266.062		40.9706	303.864
40.9836	264.737		40.9836	269.943		40.9836	285.608
40.9966	259.466		40.9966	266.1		40.9966	268.427
41.0096	288.946		41.0096	260.209		41.0096	269.933
41.0226	272.801		41.0226	272.107		41.0226	282.107
41.0356	268.85		41.0356	293.475		41.0356	288.974
41.0486	266.797		41.0486	279.072		41.0486	284.968
41.0616	307.408		41.0616	284.175		41.0616	300.718
41.0746	303.341		41.0746	307.874		41.0746	300.17
41.0876	299.045		41.0876	296.109		41.0876	309.667
41.1006	283.136		41.1006	311.994		41.1006	281.395
41.1136	298.469		41.1136	288.597		41.1136	312.861
41.1266	313.522		41.1266	297.02		41.1266	323.178
41.1396	317.068		41.1396	315.997		41.1396	342.486
41.1526	328.185		41.1526	322.666		41.1526	337.913
41.1656	337.339		41.1656	325.029		41.1656	333.847
41.1786	320.82		41.1786	314.18		41.1786	346.165
41.1916	336.626		41.1916	343.97		41.1916	329.93
41.2046	321.065		41.2046	358.837		41.2046	346.695
41.2176	313.979		41.2176	343.993		41.2176	354.564
41.2306	336.714		41.2306	323.531		41.2306	361.712
41.2436	360.51		41.2436	346.621		41.2436	345.495
41.2566	357.564		41.2566	354.521		41.2566	363.984
41.2696	364.948		41.2696	366.326		41.2696	374.141
41.2826	359.927		41.2826	367.984		41.2826	389.972
41.2956	379.75		41.2956	370.325		41.2956	401.643
41.3086	377.015		41.3086	388.046		41.3086	394.173
41.3216	395.155		41.3216	385.275		41.3216	401.337
41.3346	414.814		41.3346	405.437		41.3346	419.206
41.3476	431.599		41.3476	414.198		41.3476	436.461
41.3606	439.46		41.3606	424.234		41.3606	461.333
41.3736	445.713		41.3736	463.969		41.3736	448.916
41.3866	459.751		41.3866	504.853		41.3866	450.18
41.3996	492.049		41.3996	511.328		41.3996	494.515
41.4126	517.179		41.4126	529.723		41.4126	517.074
41.4256	543.209		41.4256	537.647		41.4256	551.502
41.4386	592.288		41.4386	542.385		41.4386	586.778
41.4516	749.904		41.4516	705.679		41.4516	610.49
41.4646	899.675		41.4646	808.088		41.4646	777.828
41.4776	1101.09		41.4776	948.353		41.4776	947.469
41.4906	1332.34		41.4906	1093.16		41.4906	1233.04
41.5036	1606.94		41.5036	1370.42		41.5036	1504.41
41.5166	1927.83		41.5166	1626.27		41.5166	1759.4
41.5296	2076.08		41.5296	1916.69		41.5296	2015.64
41.5426	2154.24		41.5426	2130.66		41.5426	2102.95
41.5556	2111.84		41.5556	2158.34		41.5556	2009.77
41.5686	1805.33		41.5686	2021.52		41.5686	1894.18
41.5816	1568.83		41.5816	1831.38		41.5816	1773.58
41.5946	1541.63		41.5946	1698.1		41.5946	1654.1
41.6076	1610.99		41.6076	1595.84		41.6076	1667.45
41.6206	1898.06		41.6206	1688.85		41.6206	1784.42
41.6336	2493.67		41.6336	1931.01		41.6336	2057.58
41.6466	3583.48		41.6466	2582.04		41.6466	2845.13
41.6596	5637.37		41.6596	3844.78		41.6596	4396.3
41.6726	9928.69		41.6726	5955.05		41.6726	7282.15
41.6856	21250.4		41.6856	10610.8		41.6856	13928.2
41.6986	66473.2		41.6986	24034.3		41.6986	38140.5
41.7116	169882		41.7116	79174.8		41.7116	118031
41.7246	223329		41.7246	186979		41.7246	209445
41.7376	142333		41.7376	215527		41.7376	182188
41.7506	54082.7		41.7506	113972		41.7506	79755.9
41.7636	20129.8		41.7636	39036.8		41.7636	27468.8
41.7766	9554.01		41.7766	15243.7		41.7766	11799.4
41.7896	5487.6		41.7896	8151.94		41.7896	6962.53
41.8026	1022.63		41.8026	5953.97		41.8026	4923.21
41.8156	1039.78		41.8156	4902.74		41.8156	4030.28
41.8286	6121.48		41.8286	7250.61		41.8286	10138.3
41.8416	14919		41.8416	11244.4		41.8416	11680.6
41.8546	6571.1		41.8546	1612.03		41.8546	1153.8
41.8676	3085.51		41.8676	1104.8		41.8676	1172.02
41.8806	2728.41		41.8806	1122.25		41.8806	1486.77
41.8936	2630.76		41.8936	1836.73		41.8936	2049.39
41.9066	3374.82		41.9066	1786.94		41.9066	1916.52
41.9196	3731.4		41.9196	1524.61		41.9196	1703.83
41.9326	1504.31		41.9326	1192.05		41.9326	1263.14
41.9456	1211.3		41.9456	1209.5		41.9456	1281.36
41.9586	1228.45		41.9586	1226.95		41.9586	1299.58
41.9716	1245.6		41.9716	2377.11		41.9716	2743.72
41.9846	1262.76		41.9846	2392.19		41.9846	2137.16
41.9976	1279.91		41.9976	1695.73		41.9976	1588.45
42.0106	1297.06		42.0106	1476.43		42.0106	1510.43
42.0236	1314.21		42.0236	1511.88		42.0236	1480.23
42.0366	1331.36		42.0366	1810.41		42.0366	2048
42.0496	1911.36		42.0496	2154.52		42.0496	2339.13
42.0626	2214.41		42.0626	2129.15		42.0626	1520.17
42.0756	1446.77		42.0756	1467.58		42.0756	1526.89
42.0886	1435.12		42.0886	1415.12		42.0886	1509.02
42.1016	1467.85		42.1016	1451.51		42.1016	1543.77
42.1146	1437.53		42.1146	1463.87		42.1146	1494.5
42.1276	1495.93		42.1276	1485.98		42.1276	1491.27
42.1406	1389.92		42.1406	1517.75		42.1406	1444.83
42.1536	1484.4		42.1536	1520.3		42.1536	1512.94
42.1666	1502.88		42.1666	1506.16		42.1666	1591.15
42.1796	1519.43		42.1796	1470.41		42.1796	1555.71
42.1926	1516.02		42.1926	1562.68		42.1926	1674.26
42.2056	1576.89		42.2056	1593.8		42.2056	1608.72
42.2186	1588.73		42.2186	1611.64		42.2186	1643.2
42.2316	1715.93		42.2316	1722.36		42.2316	1798.91
42.2446	1612.05		42.2446	1765.59		42.2446	1689.19
42.2576	1801.14		42.2576	1673.12		42.2576	1882.02
42.2706	1843.75		42.2706	1756.73		42.2706	1923.57
42.2836	1886.36		42.2836	1771.25		42.2836	1965.12
42.2966	1928.97		42.2966	1938.55		42.2966	2006.68
42.3096	1971.58		42.3096	1981.79		42.3096	2048.23
42.3226	2014.19		42.3226	2025.03		42.3226	2089.78
42.3356	2056.79		42.3356	2068.27		42.3356	2131.34
42.3486	2099.4		42.3486	2111.51		42.3486	2020.17
42.3616	2142.01		42.3616	2154.75		42.3616	2214.44
42.3746	2184.62		42.3746	2046.55		42.3746	2255.99
42.3876	2227.23		42.3876	2241.23		42.3876	2297.55
42.4006	2269.84		42.4006	2284.47		42.4006	2339.1
42.4136	2312.44		42.4136	2327.7		42.4136	2380.65
42.4266	2355.05		42.4266	2370.94		42.4266	2422.2
42.4396	2397.66		42.4396	2414.18		42.4396	2463.76
42.4526	2288.69		42.4526	2457.42		42.4526	2335.55
42.4656	2332.41		42.4656	2324.52		42.4656	2546.86
42.4786	2419.42		42.4786	2543.9		42.4786	2588.42
42.4916	2454.15		42.4916	2412.7		42.4916	2463.75
42.5046	2498.14		42.5046	2536.68		42.5046	2620.34
42.5176	2577.82		42.5176	2652.63		42.5176	2700.22
42.5306	2633.71		42.5306	2676.16		42.5306	2735.49
42.5436	2708.52		42.5436	2793.24		42.5436	2751.95
42.5566	2760.41		42.5566	2787.25		42.5566	2837.87
42.5696	2823.74		42.5696	2846.57		42.5696	2879.28
42.5826	2879.13		42.5826	2905.95		42.5826	2917.33
42.5956	2960.82		42.5956	2954.26		42.5956	3019.97
42.6086	3236.5		42.6086	2972.98		42.6086	3068.9
42.6216	3332.69		42.6216	3027.8		42.6216	3385.7
42.6346	3310.85		42.6346	3322.34		42.6346	3487.87
42.6476	3364.84		42.6476	3450.86		42.6476	3545.05
42.6606	3440.12		42.6606	3497.97		42.6606	3590.11
42.6736	3576.64		42.6736	3673.9		42.6736	3768.6
42.6866	3743.71		42.6866	3757.28		42.6866	3843.6
42.6996	3889.38		42.6996	3756.26		42.6996	3863.26
42.7126	3950.94		42.7126	3889.32		42.7126	3953.41
42.7256	4001.32		42.7256	4038.93		42.7256	4122.79
42.7386	4250.36		42.7386	4165.83		42.7386	4154.84
42.7516	4410.33		42.7516	4275.85		42.7516	4402.78
42.7646	4551.32		42.7646	4394.74		42.7646	4561.35
42.7776	4659.33		42.7776	4428.24		42.7776	4634.54
42.7906	4751.18		42.7906	4570.22		42.7906	4751.03
42.8036	4976.37		42.8036	4825.88		42.8036	4950.94
42.8166	5096.44		42.8166	4954.2		42.8166	5126.91
42.8296	5170.29		42.8296	5212.29		42.8296	5286.7
42.8426	5479.7		42.8426	5467.82		42.8426	5496.7
42.8556	5726.74		42.8556	5626.71		42.8556	5710.97
42.8686	5870.12		42.8686	5747.9		42.8686	5853.87
42.8816	6040.58		42.8816	6024.29		42.8816	6022.1
42.8946	6263.1		42.8946	6359.75		42.8946	6471.43
42.9076	6542.92		42.9076	6676.05		42.9076	6789.13
42.9206	6913.94		42.9206	6897.02		42.9206	7041.56
42.9336	7354.16		42.9336	7226.18		42.9336	7513.71
42.9466	7751.51		42.9466	7689.02		42.9466	7836.41
42.9596	8076.52		42.9596	8075.85		42.9596	8157.3
42.9726	8521.64		42.9726	8559.63		42.9726	8684.86
42.9856	9051.33		42.9856	9042.44		42.9856	9264.37
42.9986	9678.95		42.9986	9471.06		42.9986	9896.72
43.0116	10444.1		43.0116	10028		43.0116	10617.3
43.0246	11119.9		43.0246	10871.2		43.0246	11244.2
43.0376	11883.2		43.0376	11907.6		43.0376	12018.4
43.0506	12811.4		43.0506	12819.1		43.0506	13151.2
43.0636	13958.5		43.0636	13745.8		43.0636	14216.7
43.0766	15278.4		43.0766	15015.5		43.0766	15481
43.0896	16908.3		43.0896	16364.4		43.0896	17191.9
43.1026	18752.4		43.1026	17913		43.1026	19063.8
43.1156	20741.4		43.1156	20052.7		43.1156	21264.2
43.1286	23737.6		43.1286	23026.2		43.1286	24238
43.1416	27780.2		43.1416	26341.1		43.1416	28392.5
43.1546	32755.8		43.1546	30525		43.1546	33367.5
43.1676	38984.7		43.1676	35872.3		43.1676	39246.8
43.1806	46018.2		43.1806	42567.9		43.1806	46592.8
43.1936	53365.8		43.1936	49997.2		43.1936	54364.7
43.2066	60658.7		43.2066	57713.8		43.2066	61912.7
43.2196	67661		43.2196	65493.1		43.2196	69369.4
43.2326	75377.4		43.2326	73666.3		43.2326	76449
43.2456	84076.7		43.2456	81614.9		43.2456	84491
43.2586	95168.1		43.2586	91712.9		43.2586	95545.8
43.2716	111567		43.2716	105559		43.2716	110484
43.2846	136147		43.2846	124937		43.2846	133185
43.2976	171927		43.2976	153428		43.2976	166291
43.3106	227066		43.3106	196302		43.3106	216127
43.3236	312957		43.3236	259321		43.3236	292190
43.3366	448671		43.3366	358763		43.3366	413586
43.3496	675960		43.3496	514178		43.3496	611082
43.3626	1072180		43.3626	768311		43.3626	951921
43.3756	1721680		43.3756	1189750		43.3756	1551900
43.3886	2520840		43.3886	1826420		43.3886	2413270
43.4016	3002890		43.4016	2539790		43.4016	3137670
43.4146	2777240		43.4146	2928470		43.4146	3149040
43.4276	2058780		43.4276	2699100		43.4276	2442450
43.4406	1358090		43.4406	2045200		43.4406	1591320
43.4536	875802		43.4536	1378790		43.4536	982880
43.4666	580079		43.4666	894528		43.4666	623943
43.4796	406055		43.4796	585821		43.4796	409583
43.4926	315243		43.4926	392779		43.4926	294189
43.5056	272268		43.5056	288213		43.5056	250751
43.5186	221241		43.5186	252977		43.5186	230548
43.5316	163269		43.5316	229553		43.5316	179739
43.5446	122380		43.5446	184062		43.5446	126257
43.5576	97751.5		43.5576	133131		43.5576	93397.3
43.5706	81385.3		43.5706	103003		43.5706	81560.9
43.5836	67432.7		43.5836	87211		43.5836	72152.2
43.5966	50374.5		43.5966	76952.2		43.5966	64618.6
43.6096	30206.3		43.6096	65797.6		43.6096	48597.7
43.6226	12187.4		43.6226	47461.4		43.6226	24516.9
43.6356	9314.42		43.6356	21560.6		43.6356	8333.99
43.6486	16305.8		43.6486	6853.4		43.6486	12829.2
43.6616	18458.6		43.6616	9092.81		43.6616	20650.4
43.6746	18359.8		43.6746	15652.3		43.6746	22652.8
43.6876	16971		43.6876	17029		43.6876	18545.5
43.7006	17542.7		43.7006	14982.2		43.7006	15801.4
43.7136	20182.3		43.7136	12857.2		43.7136	14295.2
43.7266	25393.4		43.7266	13109		43.7266	18065
43.7396	28672.4		43.7396	18354.6		43.7396	24839.2
43.7526	25732.3		43.7526	25986.3		43.7526	27249.6
43.7656	19938.7		43.7656	28083.9		43.7656	22127.9
43.7786	16995.5		43.7786	23308.3		43.7786	16270.2
43.7916	15179.9		43.7916	18156.6		43.7916	13596.5
43.8046	13728.1		43.8046	15528		43.8046	13671.9
43.8176	11658.3		43.8176	15084.5		43.8176	13381.9
43.8306	8866.73		43.8306	14263.6		43.8306	12139.2
43.8436	5329.42		43.8436	12368.8		43.8436	8924.52
43.8566	3350.64		43.8566	8343.05		43.8566	4735.04
43.8696	4166.84		43.8696	3958.34		43.8696	3392.65
43.8826	5785.18		43.8826	3451.55		43.8826	5319.69
43.8956	6430.37		43.8956	4344.53		43.8956	7036.06
43.9086	6746.69		43.9086	5954.78		43.9086	7574.28
43.9216	6813.85		43.9216	6378.24		43.9216	7093.39
43.9346	7380.92		43.9346	6098.76		43.9346	6765.14
43.9476	8448.17		43.9476	6046.49		43.9476	6960.15
43.9606	9668.61		43.9606	6578.53		43.9606	8150.59
43.9736	9771.64		43.9736	8181.84		43.9736	9535.31
43.9866	8850.17		43.9866	9629.16		43.9866	9594.63
43.9996	7806.9		43.9996	9581.93		43.9996	8296.21
44.0126	7104.8		44.0126	8524.23		44.0126	7004.39
44.0256	6628.82		44.0256	7370.16		44.0256	6500.93
44.0386	6211.6		44.0386	6878.47		44.0386	6450.95
44.0516	5497.59		44.0516	6512.03		44.0516	6289.79
44.0646	4745.23		44.0646	6228.34		44.0646	5724
44.0776	3969.61		44.0776	5720.08		44.0776	4765.43
44.0906	3636.19		44.0906	4622.35		44.0906	3946.02
44.1036	3860.06		44.1036	3749.76		44.1036	3631.79
44.1166	4048.86		44.1166	3546.63		44.1166	4111.58
44.1296	4038.66		44.1296	3879.13		44.1296	4509.33
44.1426	4078.77		44.1426	4164.23		44.1426	4498.28
44.1556	4212.5		44.1556	4201.03		44.1556	4262.5
44.1686	4361.57		44.1686	4136.46		44.1686	4126.01
44.1816	4503.88		44.1816	3941.13		44.1816	4317.58
44.1946	4701.61		44.1946	4081.65		44.1946	4713.72
44.2076	4721.58		44.2076	4472.2		44.2076	5030.36
44.2206	4475.14		44.2206	4791.1		44.2206	4813.85
44.2336	4148.18		44.2336	4722.61		44.2336	4361.03
44.2466	3932.46		44.2466	4372.04		44.2466	4136.44
44.2596	3771.99		44.2596	4133.31		44.2596	3882.24
44.2726	3456.71		44.2726	3872.11		44.2726	3813.27
44.2856	3129.41		44.2856	3807.71		44.2856	3734.77
44.2986	2961.83		44.2986	3738.14		44.2986	3371.69
44.3116	2814.91		44.3116	3365.94		44.3116	3048.15
44.3246	2704.5		44.3246	3025.58		44.3246	2783.77
44.3376	2641.73		44.3376	2744.82		44.3376	2684.12
44.3506	2653.58		44.3506	2667.91		44.3506	2806.18
44.3636	2645.84		44.3636	2683.07		44.3636	2839.45
44.3766	2622.16		44.3766	2732.5		44.3766	2804.88
44.3896	2634.4		44.3896	2792.47		44.3896	2646.16
44.4026	2606.96		44.4026	2666.61		44.4026	2660.4
44.4156	2610.44		44.4156	2546.19		44.4156	2749.7
44.4286	2567.42		44.4286	2517.96		44.4286	2780.86
44.4416	2511.35		44.4416	2616.29		44.4416	2842
44.4546	2356.93		44.4546	2656.13		44.4546	2643.05
44.4676	2281.49		44.4676	2620.68		44.4676	2455.68
44.4806	2323.95		44.4806	2479.33		44.4806	2399.25
44.4936	2274.48		44.4936	2340.3		44.4936	2298.22
44.5066	2087.54		44.5066	2195.7		44.5066	2355.29
44.5196	2200.32		44.5196	2326.94		44.5196	2178.49
44.5326	2184.49		44.5326	2289.93		44.5326	2259.79
44.5456	2087.44		44.5456	2143.81		44.5456	2238.77
44.5586	2039.65		44.5586	2212.53		44.5586	2096.39
44.5716	1996.45		44.5716	2077.61		44.5716	2136.78
44.5846	1943.26		44.5846	2051.28		44.5846	2026.66
44.5976	1939.52		44.5976	2023.61		44.5976	1993.39
44.6106	1809.23		44.6106	1963.84		44.6106	1973.76
44.6236	1800.84		44.6236	1898.75		44.6236	1935.98
44.6366	1789.47		44.6366	1881.49		44.6366	1806.9
44.6496	1771.7		44.6496	1839.6		44.6496	1774.69
44.6626	1660.1		44.6626	1821.96		44.6626	1754.12
44.6756	1570.37		44.6756	1758.49		44.6756	1756.01
44.6886	1593.85		44.6886	1676.88		44.6886	1647.89
44.7016	1566.44		44.7016	1670.67		44.7016	1672.3
44.7146	1544.77		44.7146	1565.94		44.7146	1568.63
44.7276	1466.95		44.7276	1553.25		44.7276	1552.34
44.7406	1464.15		44.7406	1496.67		44.7406	1497.02
44.7536	1390.88		44.7536	1489.63		44.7536	1471.15
44.7666	1353.75		44.7666	1505.45		44.7666	1445.93
44.7796	1346.41		44.7796	1423.74		44.7796	1469.5
44.7926	1296.59		44.7926	1395.9		44.7926	1489.21
44.8056	1310.52		44.8056	1419.36		44.8056	1351.14
44.8186	1297.94		44.8186	1328.68		44.8186	1312.2
44.8316	1270.88		44.8316	1324.99		44.8316	1313.05
44.8446	1184.63		44.8446	1251		44.8446	1266.8
44.8576	1216.41		44.8576	1210.01		44.8576	1235.89
44.8706	1206.61		44.8706	1232.19		44.8706	1209.12
44.8836	1167.88		44.8836	1205.78		44.8836	1197.1
44.8966	1153.36		44.8966	1239.64		44.8966	1170.04
44.9096	1092.68		44.9096	1132.37		44.9096	1079.02
44.9226	1069.16		44.9226	1086.99		44.9226	1088.45
44.9356	1094.52		44.9356	1084.07		44.9356	1058.95
44.9486	1048.66		44.9486	1102.55		44.9486	1053.53
44.9616	990.981		44.9616	1046.38		44.9616	1047.65
44.9746	950.782		44.9746	999.839		44.9746	988.812
44.9876	946.815		44.9876	1002.92		44.9876	985.34
45.0006	961.382		45.0006	964.731		45.0006	984.115
45.0136	966.917		45.0136	925.572		45.0136	962.182
45.0266	937.359		45.0266	929.802		45.0266	917.433
45.0396	931.635		45.0396	909.325		45.0396	880.057
45.0526	912.575		45.0526	917.815		45.0526	868.969
45.0656	857.245		45.0656	896.148		45.0656	901.055
45.0786	865.962		45.0786	847.391		45.0786	911.738
45.0916	836.378		45.0916	833.207		45.0916	841.284
45.1046	770.196		45.1046	830.886		45.1046	840.432
45.1176	770.293		45.1176	821.266		45.1176	813.345
45.1306	772.126		45.1306	781.613		45.1306	768.52
45.1436	773.626		45.1436	756.595		45.1436	780.531
45.1566	766.003		45.1566	746.803		45.1566	759.73
45.1696	730.81		45.1696	744.285		45.1696	737.531
45.1826	677.779		45.1826	699.259		45.1826	769.24
45.1956	684.345		45.1956	701.055		45.1956	726.942
45.2086	680.37		45.2086	695.197		45.2086	716.409
45.2216	661.323		45.2216	694.007		45.2216	724.011
45.2346	646.621		45.2346	680.349		45.2346	684.52
45.2476	656.007		45.2476	680.211		45.2476	659.772
45.2606	664.997		45.2606	659.895		45.2606	658.408
45.2736	657.191		45.2736	648.02		45.2736	659.338
45.2866	609.4		45.2866	614.886		45.2866	642.511
45.2996	594.357		45.2996	609.172		45.2996	622.896
45.3126	575.565		45.3126	604.495		45.3126	591.448
45.3256	571.823		45.3256	613.651		45.3256	595.004
45.3386	555.708		45.3386	593.986		45.3386	585.472
45.3516	568.157		45.3516	575.458		45.3516	587.53
45.3646	550.06		45.3646	576.521		45.3646	575.371
45.3776	547.657		45.3776	554.244		45.3776	567.443
45.3906	527.815		45.3906	544.149		45.3906	552.089
45.4036	529.843		45.4036	533.209		45.4036	550.163
45.4166	517.924		45.4166	527.881		45.4166	547.712
45.4296	523.318		45.4296	520.136		45.4296	525.698
45.4426	513.941		45.4426	515.666		45.4426	519.437
45.4556	485.607		45.4556	507.8		45.4556	500.829
45.4686	490.083		45.4686	505.544		45.4686	487.377
45.4816	478.275		45.4816	508.969		45.4816	482.638
45.4946	465.372		45.4946	505.415		45.4946	483.903
45.5076	447.199		45.5076	490.459		45.5076	481.699
45.5206	441.237		45.5206	468.163		45.5206	472.232
45.5336	462.561		45.5336	455.628		45.5336	461.804
45.5466	456.93		45.5466	469.75		45.5466	454.673
45.5596	462.704		45.5596	477.455		45.5596	448.44
45.5726	466.281		45.5726	458.717		45.5726	441.658
45.5856	435.71		45.5856	435.044		45.5856	437.59
45.5986	429.101		45.5986	431.52		45.5986	425.572
45.6116	429.485		45.6116	429.445		45.6116	423.074
45.6246	414.391		45.6246	417.986		45.6246	424.686
45.6376	400.406		45.6376	426.691		45.6376	419.158
45.6506	406.29		45.6506	414.947		45.6506	426.313
45.6636	423.639		45.6636	403.327		45.6636	426.288
45.6766	415.033		45.6766	409.291		45.6766	391.132
45.6896	400.8		45.6896	411.042		45.6896	376.584
45.7026	390.204		45.7026	413.729		45.7026	409.081
45.7156	386.691		45.7156	397.241		45.7156	390.983
45.7286	375.214		45.7286	393.94		45.7286	366.671
45.7416	367.716		45.7416	385.982		45.7416	381.9
45.7546	362.338		45.7546	388.56		45.7546	386.479
45.7676	359.539		45.7676	368.671		45.7676	366.208
45.7806	350.157		45.7806	368.058		45.7806	358.842
45.7936	364.424		45.7936	366.725		45.7936	373.433
45.8066	347.51		45.8066	372.872		45.8066	355.512
45.8196	339.608		45.8196	366.076		45.8196	350.873
45.8326	335.789		45.8326	349.238		45.8326	364.718
45.8456	350.682		45.8456	351.035		45.8456	344.957
45.8586	345.243		45.8586	345.652		45.8586	356.28
45.8716	321.448		45.8716	324.437		45.8716	340.235
45.8846	335.583		45.8846	318.734		45.8846	354.912
45.8976	325.255		45.8976	328.952		45.8976	355.164
45.9106	331.735		45.9106	314.069		45.9106	314.985
45.9236	337.279		45.9236	310.139		45.9236	321.816
45.9366	321.183		45.9366	310.035		45.9366	323.815
45.9496	299.417		45.9496	327.544		45.9496	315.986
45.9626	302.444		45.9626	297.115		45.9626	316.446
[truncated: 2,622 more rows]
