# Supplementary material for: Flat-surface-assisted and self-regulated oxidation resistance of Cu(111)
Source: Nature. 2022 Mar 16;603(7901):434–8. doi: 10.1038/s41586-021-04375-5 (PMC8930770; doi:10.1038/s41586-021-04375-5)
Supplement: Supplementary file 6 — Source Data Extended Data Fig. 2 [file 41586_2021_4375_MOESM6_ESM.xlsx]

## Sheet: fig2h
	Normalized Intensity
Distance [nm]	O K	Cu K
0	0.68415	0.99425
0.1547	0.63865	0.99521
0.3094	0.60524	0.98568
0.4641	0.61376	0.99439
0.6188	0.65434	0.9904
0.7734	0.6855	1
0.9281	0.68415	0.99037
1.0828	0.67631	0.99428
1.2375	0.68214	0.98649
1.3922	0.68684	0.99173
1.5469	0.70097	0.97588
1.7016	0.67048	0.9855
1.8563	0.66263	0.98394
2.0109	0.63551	0.99167
2.1656	0.67025	0.98285
2.3203	0.666	0.98003
2.475	0.68191	0.96189
2.6297	0.66308	0.95873
2.7844	0.66891	0.95886
2.9391	0.67317	0.96233
3.0938	0.6716	0.95886
3.2484	0.70186	0.94889
3.4031	0.718	0.95553
3.5578	0.70769	0.9522
3.7125	0.6985	0.95645
3.8672	0.65254	0.95917
4.0219	0.64694	0.94502
4.1766	0.62609	0.94093
4.3312	0.64044	0.92899
4.4859	0.65546	0.93202
4.6406	0.67631	0.9409
4.7953	0.69424	0.94509
4.95	0.7115	0.95539
5.1047	0.71867	0.95032
5.2594	0.73078	0.938
5.4141	0.71755	0.93052
5.5687	0.70769	0.92249
5.7234	0.68505	0.92688
5.8781	0.70836	0.92518
6.0328	0.72383	0.91685
6.1875	0.74132	0.91239
6.3422	0.72562	0.89714
6.4969	0.74938	0.91252
6.6516	0.72002	0.91256
6.8063	0.71464	0.91685
6.9609	0.65725	0.90068
7.1156	0.68034	0.8816
7.2703	0.70724	0.87275
7.425	0.73347	0.85403
7.5797	0.77113	0.86128
7.7344	0.75073	0.86417
7.8891	0.73975	0.86173
8.0438	0.69626	0.83594
8.1984	0.71285	0.81794
8.3531	0.72271	0.7966
8.5078	0.72944	0.79351
8.6625	0.71441	0.77735
8.8172	0.74378	0.76704
8.9719	0.7597	0.7486
9.1266	0.75297	0.72951
9.2813	0.75118	0.70926
9.4359	0.78637	0.68919
9.5906	0.84734	0.68307
9.7453	0.85071	0.6782
9.9	0.86259	0.66571
10.0547	0.84488	0.63485
10.2094	0.89352	0.61168
10.3641	0.91706	0.60454
10.5188	0.95629	0.58879
10.6734	0.95898	0.57957
10.8281	0.95203	0.55595
10.9828	0.99753	0.5502
11.1375	0.97288	0.52553
11.2922	0.95248	0.52703
11.4469	0.88344	0.51764
11.6016	0.93791	0.51846
11.7563	0.96839	0.5025
11.9109	1	0.48937
12.0656	0.97467	0.48539
12.2203	0.95023	0.48321
12.375	0.92132	0.47749
12.5297	0.90585	0.47273
12.6844	0.88836	0.46198
12.8391	0.92759	0.46443
12.9938	0.90249	0.45436
13.1484	0.9258	0.44704
13.3031	0.90876	0.43449
13.4578	0.91728	0.43108
13.6125	0.89509	0.42037
13.7672	0.86214	0.41108
13.9219	0.85138	0.40169
14.0766	0.83009	0.39458
14.2313	0.82694	0.40237
14.3859	0.82851	0.39471
14.5406	0.80453	0.39669
14.6953	0.79691	0.38815
14.85	0.80745	0.38607
15.0047	0.8256	0.386
15.1594	0.83524	0.38018
15.3141	0.81596	0.37695
15.4688	0.80677	0.36508
15.6234	0.79041	0.35524
15.7781	0.77718	0.34926
15.9328	0.77629	0.34861
16.0875	0.79534	0.34579
16.2422	0.79444	0.34511
16.3969	0.79758	0.33507
16.5516	0.7866	0.33446
16.7063	0.78816	0.31741
16.8609	0.8135	0.31207
17.0156	0.80072	0.30159
17.1703	0.7931	0.31142
17.325	0.74064	0.30802
17.4797	0.71531	0.30064
17.6344	0.69312	0.28726
17.7891	0.72876	0.28655
17.9437	0.75521	0.28335
18.0984	0.77651	0.28206
18.2531	0.76373	0.2725
18.4078	0.77808	0.26991
18.5625	0.7523	0.26848
18.7172	0.74647	0.27195
18.8719	0.70791	0.26576
19.0266	0.73638	0.25886
19.1812	0.71531	0.25082
19.3359	0.73751	0.24576
19.4906	0.72338	0.2414
19.6453	0.74177	0.23483
19.8	0.71733	0.23439
19.9547	0.72383	0.22946
20.1094	0.71845	0.22711
20.2641	0.71352	0.22051
20.4188	0.6985	0.21388
20.5734	0.65187	0.20921
20.7281	0.66622	0.20979
20.8828	0.6772	0.20969
21.0375	0.70478	0.20768
21.1922	0.68796	0.20326
21.3469	0.65658	0.20176
21.5016	0.66666	0.19632
21.6563	0.65658	0.19002
21.8109	0.68572	0.1886
21.9656	0.67496	0.18427
22.1203	0.68191	0.18179
22.275	0.67339	0.17471
22.4297	0.67899	0.17311
22.5844	0.68415	0.16859
22.7391	0.64537	0.16192
22.8938	0.65209	0.156
23.0484	0.6447	0.15345
23.2031	0.64313	0.1528
23.3578	0.63147	0.15005
23.5125	0.62273	0.14559
23.6672	0.64447	0.13997
23.8219	0.63103	0.13838
23.9766	0.59202	0.13957
24.1313	0.58373	0.13991
24.2859	0.59112	0.14076
24.4406	0.6039	0.13701
24.5953	0.57655	0.13545
24.75	0.56983	0.13215
24.9047	0.55459	0.13048
25.0594	0.55907	0.1233
25.2141	0.55862	0.12157
25.3687	0.59561	0.1214
25.5234	0.5853	0.11987
25.6781	0.56377	0.11779
25.8328	0.54315	0.11378
25.9875	0.54203	0.11136
26.1422	0.54091	0.11272
26.2969	0.51558	0.11068
26.4516	0.51737	0.11507
26.6062	0.49361	0.10837
26.7609	0.47277	0.10398
26.9156	0.46155	0.1032
27.0703	0.47949	0.10064
27.225	0.49698	0.10034
27.3797	0.49967	0.09469
27.5344	0.49765	0.09244
27.6891	0.49585	0.09282
27.8438	0.50146	0.09149
27.9984	0.51849	0.08999
28.1531	0.55727	0.08649
28.3078	0.56086	0.08088
28.4625	0.53441	0.08115
28.6172	0.45595	0.08186
28.7719	0.42614	0.0822
28.9266	0.42793	0.07751
29.0812	0.46268	0.07387
29.2359	0.47343	0.07189
29.3906	0.4425	0.07169
29.5453	0.41516	0.06448
29.7	0.4109	0.06005
29.8547	0.39812	0.05444
30.0094	0.39252	0.05624
30.1641	0.37256	0.05451
30.3188	0.34723	0.05036
30.4734	0.32123	0.0441
30.6281	0.29926	0.04188
30.7828	0.31316	0.03957
30.9375	0.33199	0.04103
31.0922	0.31899	0.03855
31.2469	0.32414	0.03862
31.4016	0.30329	0.03562
31.5562	0.29007	0.03328
31.7109	0.27213	0.0313
31.8656	0.27483	0.03205
32.0203	0.2755	0.03018
32.175	0.29679	0.03032
32.3297	0.28335	0.02674
32.4844	0.28783	0.0262
32.6391	0.24748	0.02429
32.7938	0.22102	0.0245
32.9484	0.21923	0.02266
33.1031	0.2208	0.02096
33.2578	0.25488	0.01919
33.4125	0.24053	0.01943
33.5672	0.25039	0.01987
33.7219	0.22551	0.0198
33.8766	0.21991	0.02001
34.0313	0.19458	0.02021
34.1859	0.20063	0.01681
34.3406	0.18314	0.01419
34.4953	0.19076	0.01232
34.65	0.17306	0.01405
34.8047	0.16924	0.01534
34.9594	0.15019	0.01269
35.1141	0.14122	0.01238
35.2687	0.13315	0.01014
35.4234	0.12307	0.00983
35.5781	0.10558	0.00881
35.7328	0.13876	0.00874
35.8875	0.16633	0.00936
36.0422	0.19435	0.00609
36.1969	0.16521	0.00422
36.3516	0.12441	0.00139
36.5063	0.10962	0.00231
36.6609	0.11701	0.00316
36.8156	0.10581	0.00432
36.9703	0.09146	0.00242
37.125	0.07106	0.00357
37.2797	0.07935	0.0034
37.4344	0.06008	0.00412
37.5891	0.05133	0.00153
37.7437	0.0269	0.00225
37.8984	0.00919	0.00269
38.0531	0	0.0033
38.2078	0.02085	0.00299
38.3625	0.04752	0.00231
38.5172	0.05402	0.00153
38.6719	0.03788	0
38.8266	0.03497	0.00105
38.9813	0.03721	0.000918654
39.1359	0.0529	0.00194
39.2906	0.07375	0.00102
39.4453	0.09056	0.00146
