# Supplementary material for: Flat-surface-assisted and self-regulated oxidation resistance of Cu(111)
Source: Nature. 2022 Mar 16;603(7901):434–8. doi: 10.1038/s41586-021-04375-5 (PMC8930770; doi:10.1038/s41586-021-04375-5)
Supplement: Supplementary file 7 — Source Data Extended Data Fig. 3 [file 41586_2021_4375_MOESM7_ESM.xlsx]

## Sheet: fig3f
distance	intensity
0	14565.7
0.0036	14872.6
0.0072	15179.5
0.0108	15379.4
0.0144	15472.2
0.018	15565.1
0.0217	15658
0.0253	15679.3
0.0289	15629.3
0.0325	15579.2
0.0361	15529.1
0.0397	15465.7
0.0433	15389
0.0469	15312.2
0.0505	15235.5
0.0541	15180.4
0.0578	15146.9
0.0614	15113.5
0.065	15080
0.0686	15055.1
0.0722	15038.8
0.0758	15022.4
0.0794	15006.1
0.083	14952.3
0.0866	14861
0.0902	14769.7
0.0939	14678.5
0.0975	14510.9
0.1011	14267.1
0.1047	14023.3
0.1083	13779.4
0.1119	13469
0.1155	13091.9
0.1191	12714.9
0.1227	12337.8
0.1263	11956.4
0.13	11570.6
0.1336	11184.8
0.1372	10799
0.1408	10492.1
0.1444	10264.2
0.148	10036.3
0.1516	9808.39
0.1552	9715.36
0.1588	9757.21
0.1624	9799.05
0.1661	9840.9
0.1697	10010
0.1733	10306.3
0.1769	10602.7
0.1805	10899
0.1841	11257.1
0.1877	11676.8
0.1913	12096.5
0.1949	12516.2
0.1985	12909.8
0.2022	13277.3
0.2058	13644.9
0.2094	14012.5
0.213	14294.5
0.2166	14491.1
0.2202	14687.7
0.2238	14884.3
0.2274	14989.7
0.231	15003.8
0.2346	15017.9
0.2383	15032
0.2419	14994.5
0.2455	14905.5
0.2491	14816.4
0.2527	14727.4
0.2563	14634.5
0.2599	14537.6
0.2635	14440.8
0.2671	14344
0.2707	14263
0.2744	14197.7
0.278	14132.4
0.2816	14067.2
0.2852	13999.7
0.2888	13930.1
0.2924	13860.5
0.296	13790.9
0.2996	13684.5
0.3032	13541.2
0.3068	13398
0.3105	13254.8
0.3141	13058.7
0.3177	12809.9
0.3213	12561
0.3249	12312.2
0.3285	12035.7
0.3321	11731.6
0.3357	11427.5
0.3393	11123.4
0.3429	10852.2
0.3466	10614
0.3502	10375.8
0.3538	10137.5
0.3574	9992.88
0.361	9941.83
0.3646	9890.78
0.3682	9839.72
0.3718	9904.4
0.3754	10084.8
0.379	10265.2
0.3826	10445.6
0.3863	10707.9
0.3899	11052.2
0.3935	11396.4
0.3971	11740.6
0.4007	12094.7
0.4043	12458.6
0.4079	12822.6
0.4115	13186.5
0.4151	13488.1
0.4187	13727.5
0.4224	13966.8
0.426	14206.1
0.4296	14349.6
0.4332	14397.1
0.4368	14444.7
0.4404	14492.2
0.444	14458.2
0.4476	14342.6
0.4512	14226.9
0.4548	14111.3
0.4585	13961
0.4621	13776
0.4657	13591.1
0.4693	13406.1
0.4729	13229.5
0.4765	13061.2
0.4801	12893
0.4837	12724.7
0.4873	12580.7
0.4909	12460.9
0.4946	12341.1
0.4982	12221.3
0.5018	12113.2
0.5054	12016.9
0.509	11920.6
0.5126	11824.3
0.5162	11721.3
0.5198	11611.6
0.5234	11501.9
0.527	11392.2
0.5307	11273.4
0.5343	11145.7
0.5379	11018
0.5415	10890.2
0.5451	10776
0.5487	10675.2
0.5523	10574.5
0.5559	10473.8
0.5595	10417.1
0.5631	10404.5
0.5668	10391.8
0.5704	10379.2
0.574	10426.6
0.5776	10533.9
0.5812	10641.3
0.5848	10748.7
0.5884	10900.9
0.592	11098.1
0.5956	11295.3
0.5992	11492.5
0.6029	11692.6
0.6065	11895.7
0.6101	12098.8
0.6137	12302
0.6173	12462.4
0.6209	12580.2
0.6245	12698
0.6281	12815.8
0.6317	12865.1
0.6353	12845.8
0.639	12826.6
0.6426	12807.3
0.6462	12728.3
0.6498	12589.6
0.6534	12450.8
0.657	12312.1
0.6606	12148.1
0.6642	11958.9
0.6678	11769.7
0.6714	11580.5
0.6751	11405.8
0.6787	11245.4
0.6823	11085
0.6859	10924.7
0.6895	10801.5
0.6931	10715.4
0.6967	10629.4
0.7003	10543.3
0.7039	10493.8
0.7075	10480.7
0.7112	10467.6
0.7148	10454.6
0.7184	10462.6
0.722	10491.9
0.7256	10521.1
0.7292	10550.4
0.7328	10590.9
0.7364	10642.6
0.74	10694.3
0.7436	10746
0.7472	10817
0.7509	10907.4
0.7545	10997.8
0.7581	11088.2
0.7617	11219.5
0.7653	11391.7
0.7689	11563.9
0.7725	11736.1
0.7761	11962.9
0.7797	12244.4
0.7833	12525.8
0.787	12807.2
0.7906	13127.5
0.7942	13486.6
0.7978	13845.7
0.8014	14204.8
0.805	14554
0.8086	14893.3
0.8122	15232.6
0.8158	15571.8
0.8194	15840.8
0.8231	16039.6
0.8267	16238.3
0.8303	16437
0.8339	16523.7
0.8375	16498.3
0.8411	16473
0.8447	16447.6
0.8483	16312.7
0.8519	16068.2
0.8555	15823.7
0.8592	15579.2
0.8628	15269.9
0.8664	14895.7
0.87	14521.5
0.8736	14147.3
0.8772	13768.3
0.8808	13384.3
0.8844	13000.3
0.888	12616.4
0.8916	12275
0.8953	11976.1
0.8989	11677.3
0.9025	11378.5
0.9061	11138.5
0.9097	10957.4
0.9133	10776.3
0.9169	10595.3
0.9205	10468.1
0.9241	10394.7
0.9277	10321.4
0.9314	10248
0.935	10224.5
0.9386	10250.8
0.9422	10277.1
0.9458	10303.3
0.9494	10390.9
0.953	10539.8
0.9566	10688.7
0.9602	10837.6
0.9638	11072.2
0.9675	11392.6
0.9711	11712.9
0.9747	12033.2
0.9783	12452.3
0.9819	12970.2
0.9855	13488.2
0.9891	14006.1
0.9927	14597.8
0.9963	15263.2
0.9999	15928.6
1.0036	16594.1
1.0072	17262.1
1.0108	17932.7
1.0144	18603.2
1.018	19273.8
1.0216	19849.9
1.0252	20331.4
1.0288	20812.9
1.0324	21294.5
1.036	21600.7
1.0397	21731.6
1.0433	21862.6
1.0469	21993.5
1.0505	21923.7
1.0541	21653.1
1.0577	21382.6
1.0613	21112
1.0649	20682.2
1.0685	20093.1
1.0721	19504
1.0758	18914.9
1.0794	18252.4
1.083	17516.4
1.0866	16780.4
1.0902	16044.4
1.0938	15325.3
1.0974	14622.9
1.101	13920.6
1.1046	13218.2
1.1082	12591.2
1.1118	12039.4
1.1155	11487.6
1.1191	10935.8
1.1227	10480.9
1.1263	10123
1.1299	9764.98
1.1335	9407.01
1.1371	9143.96
1.1407	8975.83
1.1443	8807.7
1.1479	8639.57
1.1516	8563.85
1.1552	8580.53
1.1588	8597.21
1.1624	8613.89
1.166	8725.18
1.1696	8931.1
1.1732	9137.02
1.1768	9342.93
1.1804	9644.78
1.184	10042.6
1.1877	10440.3
1.1913	10838.1
1.1949	11314.3
1.1985	11869
1.2021	12423.7
1.2057	12978.4
1.2093	13570.4
1.2129	14199.6
1.2165	14828.9
1.2201	15458.1
1.2238	16062.7
1.2274	16642.7
1.231	17222.7
1.2346	17802.7
1.2382	18295.8
1.2418	18702
1.2454	19108.2
1.249	19514.4
1.2526	19788.9
1.2562	19931.6
1.2599	20074.3
1.2635	20217
1.2671	20213.3
1.2707	20063.2
1.2743	19913.2
1.2779	19763.1
1.2815	19490.5
1.2851	19095.2
1.2887	18700
1.2923	18304.7
1.296	17839.4
1.2996	17303.9
1.3032	16768.5
1.3068	16233.1
1.3104	15692.7
1.314	15147.5
1.3176	14602.3
1.3212	14057.1
1.3248	13562.1
1.3284	13117.4
1.3321	12672.6
1.3357	12227.8
1.3393	11866.3
1.3429	11588.1
1.3465	11309.9
1.3501	11031.7
1.3537	10844.1
1.3573	10746.9
1.3609	10649.8
1.3645	10552.6
1.3682	10538.1
1.3718	10606.2
1.3754	10674.2
1.379	10742.3
1.3826	10885.1
1.3862	11102.8
1.3898	11320.4
1.3934	11538
1.397	11828.2
1.4006	12191
1.4043	12553.7
1.4079	12916.5
1.4115	13350.5
1.4151	13855.9
1.4187	14361.2
1.4223	14866.5
1.4259	15432.9
1.4295	16060.4
1.4331	16687.9
1.4367	17315.4
1.4404	17972.5
1.444	18659.2
1.4476	19346
1.4512	20032.7
1.4548	20702.4
1.4584	21354.9
1.462	22007.5
1.4656	22660.1
1.4692	23236.6
1.4728	23736.9
1.4764	24237.3
1.4801	24737.7
1.4837	25118.7
1.4873	25380.2
1.4909	25641.7
1.4945	25903.2
1.4981	26020.7
1.5017	25994.2
1.5053	25967.7
1.5089	25941.2
1.5125	25781.9
1.5162	25489.8
1.5198	25197.7
1.5234	24905.5
1.527	24512.9
1.5306	24019.9
1.5342	23526.9
1.5378	23033.9
1.5414	22491.5
1.545	21899.6
1.5486	21307.7
1.5523	20715.8
1.5559	20121.5
1.5595	19524.9
1.5631	18928.4
1.5667	18331.8
1.5703	17774.2
1.5739	17255.6
1.5775	16737.1
1.5811	16218.5
1.5847	15768.7
1.5884	15387.5
1.592	15006.4
1.5956	14625.2
1.5992	14334.5
1.6028	14134.2
1.6064	13933.9
1.61	13733.6
1.6136	13636.4
1.6172	13642.1
1.6208	13647.8
1.6245	13653.6
1.6281	13765
1.6317	13982.2
1.6353	14199.3
1.6389	14416.4
1.6425	14731.1
1.6461	15143.4
1.6497	15555.6
1.6533	15967.8
1.6569	16453.6
1.6606	17013
1.6642	17572.3
1.6678	18131.7
1.6714	18730.6
1.675	19369.1
1.6786	20007.6
1.6822	20646
1.6858	21278
1.6894	21903.5
1.693	22529
1.6967	23154.5
1.7003	23737
1.7039	24276.5
1.7075	24816
1.7111	25355.5
1.7147	25815.7
1.7183	26196.5
1.7219	26577.3
1.7255	26958.1
1.7291	27241.7
1.7328	27428
1.7364	27614.4
1.74	27800.7
1.7436	27877.9
1.7472	27846
1.7508	27814
1.7544	27782.1
1.758	27654.7
1.7616	27431.7
1.7652	27208.7
1.7689	26985.7
1.7725	26690.4
1.7761	26322.9
1.7797	25955.3
1.7833	25587.8
1.7869	25179.9
1.7905	24731.8
1.7941	24283.7
1.7977	23835.6
1.8013	23375.9
1.8049	22904.6
1.8086	22433.2
1.8122	21961.8
1.8158	21505.7
1.8194	21064.8
1.823	20623.8
1.8266	20182.9
1.8302	19779.1
1.8338	19412.3
1.8374	19045.5
1.841	18678.7
1.8447	18364.5
1.8483	18103
1.8519	17841.5
1.8555	17580
1.8591	17384.9
1.8627	17256.2
1.8663	17127.5
1.8699	16998.8
1.8735	16943.8
1.8771	16962.6
1.8808	16981.3
1.8844	17000
1.888	17093.1
1.8916	17260.6
1.8952	17428
1.8988	17595.4
1.9024	17824.5
1.906	18115.2
1.9096	18405.9
1.9132	18696.5
1.9169	19030.4
1.9205	19407.4
1.9241	19784.4
1.9277	20161.5
1.9313	20557.6
1.9349	20972.9
1.9385	21388.2
1.9421	21803.4
1.9457	22217.4
1.9493	22630.2
1.953	23043
1.9566	23455.7
1.9602	23838
1.9638	24189.7
1.9674	24541.5
1.971	24893.2
1.9746	25187.8
1.9782	25425.3
1.9818	25662.8
1.9854	25900.3
1.9891	26055.2
1.9927	26127.7
1.9963	26200.1
1.9999	26272.6
2.0035	26255.7
2.0071	26149.6
2.0107	26043.4
2.0143	25937.2
2.0179	25750.7
2.0215	25483.7
2.0252	25216.8
2.0288	24949.9
2.0324	24631.3
2.036	24261.3
2.0396	23891.2
2.0432	23521.1
2.0468	23139.5
2.0504	22746.4
2.054	22353.3
2.0576	21960.2
2.0613	21589
2.0649	21239.8
2.0685	20890.6
2.0721	20541.5
2.0757	20235.1
2.0793	19971.6
2.0829	19708.1
2.0865	19444.6
2.0901	19230.1
2.0937	19064.6
2.0974	18899
2.101	18733.5
2.1046	18621.5
2.1082	18563
2.1118	18504.5
2.1154	18446
2.119	18444
2.1226	18498.6
2.1262	18553.1
2.1298	18607.7
2.1335	18720.8
2.1371	18892.5
2.1407	19064.1
2.1443	19235.8
2.1479	19459.3
2.1515	19734.6
2.1551	20010
2.1587	20285.3
2.1623	20595.8
2.1659	20941.5
2.1695	21287.1
2.1732	21632.8
2.1768	21986.6
2.1804	22348.6
2.184	22710.7
2.1876	23072.7
2.1912	23416.2
2.1948	23741.3
2.1984	24066.3
2.202	24391.3
2.2056	24679.2
2.2093	24929.9
2.2129	25180.6
2.2165	25431.3
2.2201	25636.5
2.2237	25796.2
2.2273	25955.9
2.2309	26115.5
2.2345	26229
2.2381	26296.1
2.2417	26363.2
2.2454	26430.3
2.249	26452.8
2.2526	26430.5
2.2562	26408.3
2.2598	26386
2.2634	26327.9
2.267	26233.8
2.2706	26139.8
2.2742	26045.7
2.2778	25925.4
2.2815	25778.9
2.2851	25632.3
2.2887	25485.7
2.2923	25327.1
2.2959	25156.3
2.2995	24985.6
2.3031	24814.8
2.3067	24642.5
2.3103	24468.5
2.3139	24294.5
2.3176	24120.4
2.3212	23954.6
2.3248	23796.9
2.3284	23639.2
2.332	23481.6
2.3356	23336.5
2.3392	23204.1
2.3428	23071.6
2.3464	22939.2
2.35	22822
2.3537	22720
2.3573	22618
2.3609	22516
2.3645	22430.8
2.3681	22362.5
2.3717	22294.1
2.3753	22225.8
2.3789	22175.4
2.3825	22143
2.3861	22110.6
2.3898	22078.2
2.3934	22063.4
2.397	22066.2
2.4006	22069
2.4042	22071.8
2.4078	22088.3
2.4114	22118.7
2.415	22149
2.4186	22179.3
2.4222	22216.8
2.4259	22261.5
2.4295	22306.2
2.4331	22351
2.4367	22396.2
2.4403	22442.1
2.4439	22488
2.4475	22533.8
2.4511	22576.2

## Sheet: fig3l
distance	intensity
0	24157.9
0.0036	25097.2
0.0072	25985.1
0.0108	26821.6
0.0144	27658.1
0.018	28494.6
0.0217	29194.7
0.0253	29758.5
0.0289	30322.3
0.0325	30886.1
0.0361	31253.8
0.0397	31425.3
0.0433	31596.8
0.0469	31768.4
0.0505	31731.8
0.0541	31487.1
0.0578	31242.5
0.0614	30997.8
0.065	30580.1
0.0686	29989.4
0.0722	29398.8
0.0758	28808.1
0.0794	28113.8
0.083	27315.9
0.0866	26518
0.0902	25720.1
0.0939	24903.2
0.0975	24067.2
0.1011	23231.2
0.1047	22395.1
0.1083	21611.8
0.1119	20881.1
0.1155	20150.4
0.1191	19419.7
0.1227	18793.6
0.1263	18272.3
0.13	17750.9
0.1336	17229.5
0.1372	16839.8
0.1408	16582
0.1444	16324.1
0.148	16066.2
0.1516	15948.4
0.1552	15970.5
0.1588	15992.6
0.1624	16014.7
0.1661	16169.2
0.1697	16456.1
0.1733	16743.1
0.1769	17030
0.1805	17427.1
0.1841	17934.5
0.1877	18441.8
0.1913	18949.1
0.1949	19524.8
0.1985	20168.8
0.2022	20812.8
0.2058	21456.9
0.2094	22110.8
0.213	22774.5
0.2166	23438.3
0.2202	24102.1
0.2238	24710.3
0.2274	25263
0.231	25815.8
0.2346	26368.5
0.2383	26809.9
0.2419	27140.1
0.2455	27470.2
0.2491	27800.4
0.2527	27990.4
0.2563	28040.3
0.2599	28090.2
0.2635	28140.1
0.2671	28056.7
0.2707	27840
0.2744	27623.3
0.278	27406.6
0.2816	27092.5
0.2852	26680.8
0.2888	26269.1
0.2924	25857.4
0.296	25400.5
0.2996	24898.3
0.3032	24396.2
0.3068	23894.1
0.3105	23397.1
0.3141	22905.4
0.3177	22413.6
0.3213	21921.9
0.3249	21473.9
0.3285	21069.7
0.3321	20665.4
0.3357	20261.2
0.3393	19923.9
0.3429	19653.7
0.3466	19383.5
0.3502	19113.3
0.3538	18921.8
0.3574	18809
0.361	18696.1
0.3646	18583.3
0.3682	18552.7
0.3718	18604.2
0.3754	18655.8
0.379	18707.3
0.3826	18836.4
0.3863	19043.2
0.3899	19249.9
0.3935	19456.6
0.3971	19725.7
0.4007	20057.3
0.4043	20388.8
0.4079	20720.4
0.4115	21085
0.4151	21482.7
0.4187	21880.3
0.4224	22278
0.426	22669
0.4296	23053.5
0.4332	23438
0.4368	23822.5
0.4404	24158.2
0.444	24445.2
0.4476	24732.1
0.4512	25019
0.4548	25226
0.4585	25353.2
0.4621	25480.3
0.4657	25607.5
0.4693	25643.8
0.4729	25589.4
0.4765	25535
0.4801	25480.5
0.4837	25350.7
0.4873	25145.6
0.4909	24940.4
0.4946	24735.2
0.4982	24485.6
0.5018	24191.6
0.5054	23897.5
0.509	23603.4
0.5126	23305.6
0.5162	23004
0.5198	22702.5
0.5234	22400.9
0.527	22131.4
0.5307	21893.9
0.5343	21656.4
0.5379	21418.8
0.5415	21237.8
0.5451	21113.2
0.5487	20988.7
0.5523	20864.1
0.5559	20807.9
0.5595	20820.1
0.5631	20832.3
0.5668	20844.5
0.5704	20922.8
0.574	21067.1
0.5776	21211.4
0.5812	21355.8
0.5848	21552.5
0.5884	21801.7
0.592	22050.9
0.5956	22300.1
0.5992	22575.4
0.6029	22876.7
0.6065	23178.1
0.6101	23479.4
0.6137	23772.5
0.6173	24057.4
0.6209	24342.4
0.6245	24627.3
0.6281	24866.6
0.6317	25060.5
0.6353	25254.3
0.639	25448.1
0.6426	25567.5
0.6462	25612.6
0.6498	25657.6
0.6534	25702.6
0.657	25662.7
0.6606	25537.9
0.6642	25413.1
0.6678	25288.4
0.6714	25089.6
0.6751	24816.8
0.6787	24544.1
0.6823	24271.3
0.6859	23954.4
0.6895	23593.3
0.6931	23232.2
0.6967	22871.1
0.7003	22504.3
0.7039	22131.8
0.7075	21759.3
0.7112	21386.9
0.7148	21045.6
0.7184	20735.7
0.722	20425.7
0.7256	20115.7
0.7292	19868
0.7328	19682.6
0.7364	19497.2
0.74	19311.8
0.7436	19211.6
0.7472	19196.6
0.7509	19181.6
0.7545	19166.5
0.7581	19252.9
0.7617	19440.7
0.7653	19628.5
0.7689	19816.2
0.7725	20110.6
0.7761	20511.5
0.7797	20912.4
0.7833	21313.4
0.787	21806.2
0.7906	22390.8
0.7942	22975.5
0.7978	23560.2
0.8014	24195.1
0.805	24880.2
0.8086	25565.4
0.8122	26250.5
0.8158	26917.5
0.8194	27566.3
0.8231	28215.2
0.8267	28864.1
0.8303	29416.5
0.8339	29872.6
0.8375	30328.7
0.8411	30784.8
0.8447	31078.6
0.8483	31210
0.8519	31341.4
0.8555	31472.8
0.8592	31416.3
0.8628	31171.9
0.8664	30927.5
0.87	30683.1
0.8736	30276.2
0.8772	29706.8
0.8808	29137.4
0.8844	28568.1
0.888	27903.3
0.8916	27143
0.8953	26382.8
0.8989	25622.5
0.9025	24852.1
0.9061	24071.6
0.9097	23291
0.9133	22510.4
0.9169	21795.4
0.9205	21146
0.9241	20496.7
0.9277	19847.3
0.9314	19311.2
0.935	18888.5
0.9386	18465.8
0.9422	18043.1
0.9458	17752.2
0.9494	17593
0.953	17433.7
0.9566	17274.5
0.9602	17247.1
0.9638	17351.4
0.9675	17455.7
0.9711	17560
0.9747	17790
0.9783	18145.7
0.9819	18501.4
0.9855	18857.1
0.9891	19329.1
0.9927	19917.4
0.9963	20505.7
0.9999	21094
1.0036	21779.5
1.0072	22562.3
1.0108	23345
1.0144	24127.7
1.018	24965.2
1.0216	25857.5
1.0252	26749.8
1.0288	27642.1
1.0324	28521.2
1.036	29387.2
1.0397	30253.2
1.0433	31119.1
1.0469	31888.3
1.0505	32560.7
1.0541	33233
1.0577	33905.4
1.0613	34407.1
1.0649	34738.2
1.0685	35069.2
1.0721	35400.2
1.0758	35525
1.0794	35443.5
1.083	35362
1.0866	35280.5
1.0902	35009.3
1.0938	34548.4
1.0974	34087.4
1.101	33626.4
1.1046	33038.6
1.1082	32323.7
1.1118	31608.9
1.1155	30894.1
1.1191	30137
1.1227	29337.4
1.1263	28537.9
1.1299	27738.3
1.1335	26973.4
1.1371	26243
1.1407	25512.6
1.1443	24782.3
1.1479	24138.8
1.1516	23582.3
1.1552	23025.7
1.1588	22469.1
1.1624	22023.2
1.166	21687.8
1.1696	21352.4
1.1732	21017
1.1768	20798.8
1.1804	20697.9
1.184	20597
1.1877	20496.1
1.1913	20513
1.1949	20647.6
1.1985	20782.2
1.2021	20916.8
1.2057	21167.2
1.2093	21533.2
1.2129	21899.2
1.2165	22265.2
1.2201	22738
1.2238	23317.6
1.2274	23897.2
1.231	24476.8
1.2346	25138.5
1.2382	25882.3
1.2418	26626.2
1.2454	27370
1.249	28151.5
1.2526	28970.7
1.2562	29789.9
1.2599	30609.1
1.2635	31407.7
1.2671	32185.8
1.2707	32963.9
1.2743	33742
1.2779	34441.2
1.2815	35061.7
1.2851	35682.1
1.2887	36302.5
1.2923	36799.6
1.296	37173.5
1.2996	37547.3
1.3032	37921.2
1.3068	38152.4
1.3104	38241
1.314	38329.6
1.3176	38418.3
1.3212	38369.9
1.3248	38184.5
1.3284	37999.1
1.3321	37813.8
1.3357	37516.4
1.3393	37107.1
1.3429	36697.8
1.3465	36288.5
1.3501	35805.5
1.3537	35248.6
1.3573	34691.8
1.3609	34135
1.3645	33548.1
1.3682	32931.1
1.3718	32314.2
1.3754	31697.2
1.379	31098.3
1.3826	30517.5
1.3862	29936.8
1.3898	29356
1.3934	28839.7
1.397	28388.1
1.4006	27936.5
1.4043	27484.9
1.4079	27136
1.4115	26889.9
1.4151	26643.8
1.4187	26397.7
1.4223	26277.6
1.4259	26283.4
1.4295	26289.3
1.4331	26295.1
1.4367	26428.7
1.4404	26690
1.444	26951.3
1.4476	27212.5
1.4512	27582.6
1.4548	28061.5
1.4584	28540.4
1.462	29019.2
1.4656	29573.6
1.4692	30203.5
1.4728	30833.3
1.4764	31463.2
1.4801	32126.4
1.4837	32823
1.4873	33519.6
1.4909	34216.2
1.4945	34902.8
1.4981	35579.4
1.5017	36256
1.5053	36932.5
1.5089	37556.3
1.5125	38127.3
1.5162	38698.3
1.5198	39269.2
1.5234	39745.9
1.527	40128.3
1.5306	40510.6
1.5342	40893
1.5378	41147.6
1.5414	41274.6
1.545	41401.5
1.5486	41528.4
1.5523	41506.9
1.5559	41336.9
1.5595	41167
1.5631	40997
1.5667	40681.5
1.5703	40220.4
1.5739	39759.3
1.5775	39298.3
1.5811	38723.5
1.5847	38035.1
1.5884	37346.7
1.592	36658.2
1.5956	35913.8
1.5992	35113.5
1.6028	34313.1
1.6064	33512.7
1.61	32728
1.6136	31959.1
1.6172	31190.1
1.6208	30421.1
1.6245	29736.3
1.6281	29135.7
1.6317	28535
1.6353	27934.3
1.6389	27464.4
1.6425	27125.2
1.6461	26785.9
1.6497	26446.7
1.6533	26255.3
1.6569	26211.7
1.6606	26168
1.6642	26124.4
1.6678	26218.3
1.6714	26449.6
1.675	26680.9
1.6786	26912.2
1.6822	27252.3
1.6858	27701.3
1.6894	28150.2
1.693	28599.2
1.6967	29122.1
1.7003	29719
1.7039	30315.8
1.7075	30912.7
1.7111	31549
1.7147	32224.6
1.7183	32900.3
1.7219	33576
1.7255	34255.8
1.7291	34939.8
1.7328	35623.7
1.7364	36307.7
1.74	36957.1
1.7436	37571.9
1.7472	38186.7
1.7508	38801.5
1.7544	39338.4
1.758	39797.2
1.7616	40256.1
1.7652	40715
1.7689	41054.9
1.7725	41276
1.7761	41497.1
1.7797	41718.1
1.7833	41794.9
1.7869	41727.4
1.7905	41659.8
1.7941	41592.3
1.7977	41378.2
1.8013	41017.8
1.8049	40657.3
1.8086	40296.8
1.8122	39818.9
1.8158	39223.4
1.8194	38628
1.823	38032.6
1.8266	37369.7
1.8302	36639.5
1.8338	35909.2
1.8374	35178.9
1.841	34439.9
1.8447	33692.1
1.8483	32944.4
1.8519	32196.7
1.8555	31495.3
1.8591	30840.2
1.8627	30185.1
1.8663	29530.1
1.8699	28962
1.8735	28480.9
1.8771	27999.8
1.8808	27518.7
1.8844	27148.6
1.888	26889.5
1.8916	26630.3
1.8952	26371.2
1.8988	26232.3
1.9024	26213.7
1.906	26195.1
1.9096	26176.5
1.9132	26274.5
1.9169	26489
1.9205	26703.5
1.9241	26918.1
1.9277	27235.6
1.9313	27656
1.9349	28076.4
1.9385	28496.9
1.9421	28997.7
1.9457	29579
1.9493	30160.3
1.953	30741.6
1.9566	31371.7
1.9602	32050.6
1.9638	32729.6
1.9674	33408.5
1.971	34096.1
1.9746	34792.5
1.9782	35488.8
1.9818	36185.1
1.9854	36843.7
1.9891	37464.7
1.9927	38085.6
1.9963	38706.6
1.9999	39243.4
2.0035	39696
2.0071	40148.7
2.0107	40601.3
2.0143	40932.4
2.0179	41142
2.0215	41351.6
2.0252	41561.2
2.0288	41631.2
2.0324	41561.7
2.036	41492.2
2.0396	41422.7
2.0432	41219.3
2.0468	40881.9
2.0504	40544.5
2.054	40207.1
2.0576	39764.7
2.0613	39217.5
2.0649	38670.3
2.0685	38123
2.0721	37515.7
2.0757	36848.2
2.0793	36180.8
2.0829	35513.3
2.0865	34837.2
2.0901	34152.3
2.0937	33467.5
2.0974	32782.6
2.101	32139.5
2.1046	31538.1
2.1082	30936.6
2.1118	30335.2
2.1154	29816.4
2.119	29380.2
2.1226	28944
2.1262	28507.8
2.1298	28182.5
2.1335	27968.1
2.1371	27753.7
2.1407	27539.3
2.1443	27447.3
2.1479	27477.7
2.1515	27508
2.1551	27538.4
2.1587	27685.4
2.1623	27949.1
2.1659	28212.7
2.1695	28476.4
2.1732	28837.9
2.1768	29297.4
2.1804	29756.8
2.184	30216.3
2.1876	30744.6
2.1912	31342
2.1948	31939.3
2.1984	32536.6
2.202	33168.1
2.2056	33833.9
2.2093	34499.7
2.2129	35165.5
2.2165	35827.8
2.2201	36486.4
2.2237	37145.1
2.2273	37803.7
2.2309	38417
2.2345	38985
2.2381	39553
2.2417	40121
2.2454	40604.5
2.249	41003.6
2.2526	41402.7
2.2562	41801.8
2.2598	42083.8
2.2634	42248.8
2.267	42413.8
2.2706	42578.8
2.2742	42608.6
2.2778	42503.1
2.2815	42397.7
2.2851	42292.3
2.2887	42056.2
2.2923	41689.6
2.2959	41322.9
2.2995	40956.2
2.3031	40484.6
2.3067	39908
2.3103	39331.4
2.3139	38754.8
2.3176	38117.6
2.3212	37419.8
2.3248	36722
2.3284	36024.2
2.332	35318.2
2.3356	34604
2.3392	33889.8
2.3428	33175.6
2.3464	32503.9
2.35	31874.7
2.3537	31245.5
2.3573	30616.3
2.3609	30070.1
2.3645	29607
2.3681	29144
2.3717	28680.9
2.3753	28327.6
2.3789	28084
2.3825	27840.4
2.3861	27596.9
2.3898	27474
2.3934	27471.8
2.397	27469.6
2.4006	27467.5
2.4042	27583.5
2.4078	27817.8
2.4114	28052.1
2.415	28286.3
2.4186	28625.2
2.4222	29068.6
2.4259	29512
2.4295	29955.5
2.4331	30479.8
2.4367	31085.1
2.4403	31690.4
2.4439	32295.7
2.4475	32950.7
2.4511	33655.5
2.4547	34360.3
2.4583	35065.1
2.462	35781.3
2.4656	36509.1
2.4692	37236.9
2.4728	37964.6
2.4764	38659
2.48	39320
2.4836	39981.1
2.4872	40642.1
2.4908	41224.3
2.4944	41727.6
2.4981	42230.9
