# Supplementary material for: Flat-surface-assisted and self-regulated oxidation resistance of Cu(111)
Source: Nature. 2022 Mar 16;603(7901):434–8. doi: 10.1038/s41586-021-04375-5 (PMC8930770; doi:10.1038/s41586-021-04375-5)
Supplement: Supplementary file 8 — Source Data Extended Data Fig. 6 [file 41586_2021_4375_MOESM8_ESM.xlsx]

## Sheet: fig6c
energy loss	region 1	region 2	region 3	region 4			energy loss	Cu	Cu2O	CuO
913.539	0.09413	0.05689	0.00765	0			920	0.00354	0.00332	0.00164
914.039	0.11847	0.0611	0.01256	0.06369			920.1	0.00353	0.00131	0.00016071
914.539	0.13467	0.03981	0.02019	0.05525			920.2	0.0045	0	0.0023
915.039	0.12956	0.02849	0.03372	0.048			920.3	0.000102022	0.00499	0.000785283
915.539	0.13515	0.01049	0.04398	0.04905			920.4	0.00156	0.00107	0.0024
916.039	0.13618	0	0.02313	0.05405			920.5	8.60512e-05	0.00202	0.00307
916.539	0.08129	0.01005	0.01282	0.0619			920.6	0.00179	0.00123	0
917.039	0	0.0258	0	0.08298			920.7	0.00593	0.00124	0.000747486
917.539	0.05135	0.00814	0.01451	0.10156			920.8	0.00174	0.00789	0.000769196
918.039	0.09618	0.02272	0.02514	0.06797			920.9	0.00151	0.00623	0.000764437
918.539	0.13623	0.03225	0.04649	0.02078			921	0.00126	0.000202068	0.00211
919.039	0.11823	0.05528	0.03867	0.01744			921.1	0.00149	0.00502	0.000631942
919.539	0.11466	0.04024	0.03205	0.01024			921.2	0.00466	0.00266	0.00221
920.039	0.09453	0.06373	0.03196	0.000436131			921.3	0.00172	0.0012	0.000952587
920.539	0.12117	0.0444	0.05067	0.01663			921.4	0.00292	0.00494	0.000786091
921.039	0.11295	0.04773	0.04057	0.01469			921.5	0.000634061	0.00328	0.00195
921.539	0.09917	0.02805	0.06221	0.02672			921.6	0.00195	0.00319	0.000697
922.039	0.13604	0.01941	0.07042	0.0293			921.7	0.00142	0.00468	0.0025
922.539	0.17783	0.03492	0.05696	0.03979			921.8	0.000432638	0.00128	0.000337685
923.039	0.18997	0.04752	0.04096	0.04395			921.9	0.00152	0.000843077	0.00305
923.539	0.19929	0.04438	0.03762	0.04409			922	0.00138	0.00548	0.000768935
924.039	0.16599	0.03259	0.02523	0.05737			922.1	0.00112	0.0061	0.00144
924.539	0.11667	0.04788	0.00513	0.05616			922.2	0.000375966	0.00374	0.000298684
925.039	0.08958	0.05171	0.01967	0.03835			922.3	0.00189	0.00418	6.2293e-05
925.539	0.11118	0.04069	0.02445	0.06621			922.4	0.00401	0.000595957	0.00356
926.039	0.13998	0.03004	0.03178	0.05888			922.5	0.00326	0.00331	0.00070739
926.539	0.18341	0.02399	0.0194	0.05919			922.6	0.00495	0.00235	0.00151
927.039	0.21568	0.04039	0.01493	0.08704			922.7	0.00347	0.000867204	0.000589454
927.539	0.19993	0.03462	0.01827	0.07373			922.8	0.00541	0.00551	0.00205
928.039	0.13072	0.0386	0.04476	0.07369			922.9	0.000506055	0.0049	0.00182
928.539	0.13576	0.03802	0.04835	0.09674			923	0.0061	0.00201	0.00475
929.039	0.09499	0.05321	0.08739	0.11398			923.1	0.00413	0.007	0.000803433
929.539	0.09806	0.06451	0.09403	0.10906			923.2	0.00187	0.00324	0.0036
930.039	0.12771	0.08932	0.12359	0.12691			923.3	0.00458	0.00858	0.00314
930.539	0.16707	0.10535	0.13263	0.13521			923.4	0.00237	0.00692	0.000766457
931.039	0.19237	0.14245	0.17795	0.18179			923.5	0.0043	0.00421	0.00153
931.539	0.21129	0.20305	0.28203	0.27332			923.6	0.00477	0.00325	0.000515202
932.039	0.29972	0.27177	0.37888	0.34203			923.7	0.000352904	0.00632	0.00548
932.539	0.36074	0.36866	0.49894	0.51512			923.8	0.00326	0.00273	2.68315e-05
933.039	0.55273	0.49733	0.61687	0.63209			923.9	0.00837	0.0037	0.000923155
933.539	0.6647	0.63822	0.66046	0.63794			924	0.000777378	0.00694	0.00103
934.039	0.67219	0.71688	0.6785	0.65226			924.1	0	0.00598	0.000623477
934.539	0.70679	0.73018	0.68862	0.65112			924.2	0.00854	0.0031	0.00112
935.039	0.73095	0.69681	0.65396	0.64325			924.3	0.00364	0.00336	8.97329e-05
935.539	0.70436	0.66821	0.64988	0.63431			924.4	0.00581	0.00555	0.000473157
936.039	0.71644	0.62188	0.67862	0.63953			924.5	0.00359	0.00844	0.00074928
936.539	0.71396	0.63563	0.7069	0.66333			924.6	0.00503	0.00643	0.000765705
937.039	0.67919	0.65812	0.71432	0.66552			924.7	0.00818	0.00407	0.00254
937.539	0.69199	0.675	0.73133	0.67855			924.8	0.00523	0.00871	0.0048
938.039	0.68813	0.69638	0.71776	0.68084			924.9	0.00691	0.0046	0.00445
938.539	0.68274	0.65153	0.70364	0.64627			925	0.01177	0.00521	0.00466
939.039	0.63548	0.63259	0.72574	0.68653			925.1	0.01052	0.00513	0.00522
939.539	0.63802	0.62851	0.70055	0.70397			925.2	0.00391	0.00434	0.00702
940.039	0.66396	0.61944	0.69404	0.68046			925.3	0.00901	0.00863	0.00679
940.539	0.68401	0.62989	0.71901	0.69544			925.4	0.00605	0.00592	0.00734
941.039	0.68033	0.6583	0.71164	0.69059			925.5	0.00407	0.00811	0.00778
941.539	0.69498	0.66181	0.6925	0.67345			925.6	0.01234	0.00593	0.00845
942.039	0.67804	0.66658	0.7044	0.67819			925.7	0.00597	0.00497	0.01128
942.539	0.67759	0.65419	0.69714	0.65455			925.8	0.01302	0.00261	0.01093
943.039	0.65912	0.65861	0.68426	0.65563			925.9	0.01079	0.0041	0.01443
943.539	0.63867	0.66816	0.64543	0.62723			926	0.01271	0.00366	0.01125
944.039	0.62193	0.65506	0.64408	0.60634			926.1	0.00854	0.009	0.0109
944.539	0.64761	0.62918	0.6549	0.61831			926.2	0.01241	0.00822	0.01134
945.039	0.68153	0.62039	0.6511	0.59876			926.3	0.01458	0.00848	0.01257
945.539	0.67213	0.62699	0.61981	0.59005			926.4	0.00967	0.01382	0.01279
946.039	0.63794	0.60797	0.61361	0.59096			926.5	0.01696	0.01391	0.01731
946.539	0.60013	0.5979	0.64197	0.61254			926.6	0.01473	0.0154	0.01934
947.039	0.60004	0.59363	0.61768	0.59587			926.7	0.01811	0.01566	0.02058
947.539	0.59515	0.59675	0.6126	0.58133			926.8	0.01589	0.01505	0.02306
948.039	0.60794	0.58166	0.61367	0.59435			926.9	0.02122	0.01374	0.02849
948.539	0.59862	0.59726	0.62515	0.61863			927	0.01167	0.01051	0.02666
949.039	0.56533	0.6067	0.61114	0.58614			927.1	0.01701	0.01742	0.03073
949.539	0.601	0.58044	0.61591	0.61506			927.2	0.01746	0.01383	0.02811
950.039	0.65055	0.57048	0.63114	0.62682			927.3	0.0167	0.02004	0.03535
950.539	0.69371	0.59229	0.65	0.63413			927.4	0.01593	0.02521	0.0341
951.039	0.65988	0.63405	0.67199	0.6713			927.5	0.01809	0.01533	0.03975
951.539	0.70114	0.65666	0.7414	0.71413			927.6	0.01635	0.02101	0.04189
952.039	0.69879	0.68912	0.7655	0.77086			927.7	0.02461	0.01603	0.04562
952.539	0.74781	0.71131	0.80359	0.82938			927.8	0.0258	0.02084	0.04788
953.039	0.84105	0.74971	0.82638	0.85851			927.9	0.02601	0.0253	0.05059
953.539	0.86819	0.82137	0.89459	0.88666			928	0.02768	0.02907	0.05318
954.039	0.90271	0.87163	0.90534	0.86723			928.1	0.02349	0.0309	0.06303
954.539	0.90368	0.88076	0.90073	0.85095			928.2	0.02956	0.03117	0.06868
955.039	0.91128	0.88386	0.88853	0.85881			928.3	0.02561	0.03196	0.06799
955.539	0.89919	0.86733	0.87605	0.84521			928.4	0.0307	0.04044	0.07591
956.039	0.88412	0.8558	0.84823	0.82692			928.5	0.02944	0.03931	0.08168
956.539	0.86061	0.86894	0.8489	0.83687			928.6	0.0316	0.03695	0.08643
957.039	0.85789	0.86754	0.86487	0.86257			928.7	0.03327	0.04071	0.0914
957.539	0.8486	0.87614	0.86881	0.85777			928.8	0.03518	0.04587	0.10011
958.039	0.81828	0.87966	0.89596	0.83804			928.9	0.03099	0.05173	0.10543
958.539	0.84507	0.86482	0.88873	0.82992			929	0.03852	0.04937	0.10768
959.039	0.84408	0.864	0.87143	0.86438			929.1	0.04214	0.05138	0.12036
959.539	0.83516	0.87928	0.9059	0.83922			929.2	0.04259	0.06144	0.12647
960.039	0.85669	0.88745	0.91104	0.84713			929.3	0.04572	0.06818	0.13937
960.539	0.8987	0.90121	0.94042	0.88101			929.4	0.04959	0.07054	0.14492
961.039	0.93498	0.92604	0.96916	0.92769			929.5	0.05443	0.0757	0.15148
961.539	0.92737	0.94838	0.95702	0.90314			929.6	0.06024	0.08104	0.17016
962.039	0.91962	0.92865	0.96027	0.92881			929.7	0.06362	0.0876	0.1825
962.539	0.8662	0.94632	0.97556	0.96643			929.8	0.06186	0.09906	0.19846
963.039	0.86399	0.94756	0.98004	0.99714			929.9	0.06475	0.10632	0.21737
963.539	0.88577	0.93263	0.97895	0.98883			930	0.07081	0.11393	0.23198
964.039	0.88928	0.93858	0.96708	0.96636			930.1	0.07662	0.11682	0.25395
964.539	0.89018	0.94241	0.96718	0.92144			930.2	0.08122	0.13754	0.27365
965.039	0.91025	0.95073	0.94463	0.91327			930.3	0.08654	0.14988	0.29856
965.539	0.89918	0.96218	0.95219	0.88145			930.4	0.09235	0.15294	0.32676
966.039	0.87119	0.966	0.93208	0.83618			930.5	0.09963	0.16142	0.36312
966.539	0.87208	0.94707	0.93055	0.87043			930.6	0.10788	0.17201	0.39246
967.039	0.91594	0.91811	0.94141	0.88032			930.7	0.11443	0.18574	0.43063
967.539	0.95071	0.90536	0.94893	0.89692			930.8	0.12683	0.1958	0.47401
968.039	0.95387	0.91597	0.947	0.91774			930.9	0.13484	0.21145	0.51343
968.539	0.95503	0.9295	0.94708	0.92698			931	0.14724	0.22938	0.55851
969.039	1	0.92034	0.91711	0.91862			931.1	0.15378	0.24416	0.5986
969.539	0.97398	0.93778	0.9321	0.92979			931.2	0.1718	0.26349	0.64572
970.039	0.92788	0.94127	0.9582	0.96277			931.3	0.18078	0.2767	0.6916
970.539	0.92021	0.93261	0.97989	0.95946			931.4	0.19416	0.30267	0.73838
971.039	0.90867	0.91158	0.97874	0.98617			931.5	0.21437	0.3325	0.78244
971.539	0.86722	0.92402	0.97749	0.99416			931.6	0.23555	0.34588	0.82435
972.039	0.91199	0.94354	0.98558	1			931.7	0.25357	0.37972	0.86037
972.539	0.93983	0.96361	0.99604	0.97226			931.8	0.27768	0.40587	0.89854
973.039	0.9397	1	1	0.96892			931.9	0.29569	0.43167	0.93218
973.539	0.93284	0.97336	0.99351	0.95084			932	0.32445	0.46657	0.95868
974.039	0.94876	0.96963	0.99113	0.94812			932.1	0.34124	0.50374	0.98156
--	--	--	--	--			932.2	0.36584	0.53286	0.99412
--	--	--	--	--			932.3	0.38678	0.56006	1
--	--	--	--	--			932.4	0.40918	0.59583	0.99228
--	--	--	--	--			932.5	0.42988	0.61953	0.99771
--	--	--	--	--			932.6	0.44545	0.65688	0.99271
--	--	--	--	--			932.7	0.45955	0.679	0.97526
			--	--			932.8	0.47805	0.71215	0.95519
			--	--			932.9	0.48898	0.73113	0.93127
			--	--			933	0.49576	0.75518	0.90033
			--	--			933.1	0.50278	0.76978	0.86871
			--	--			933.2	0.51322	0.77495	0.82768
			--	--			933.3	0.51366	0.79462	0.78586
			--	--			933.4	0.51238	0.79996	0.74155
			--	--			933.5	0.51794	0.80704	0.70608
			--	--			933.6	0.51642	0.81308	0.66143
			--	--			933.7	0.52197	0.81072	0.62652
			--	--			933.8	0.52118	0.81063	0.58833
			--	--			933.9	0.52235	0.80197	0.54855
			--	--			934	0.51082	0.79209	0.515
			--	--			934.1	0.51442	0.78868	0.48553
			--	--			934.2	0.50972	0.77495	0.46082
			--	--			934.3	0.50942	0.75667	0.43611
			--	--			934.4	0.50668	0.74644	0.41525
			--	--			934.5	0.50003	0.72921	0.39428
			--	--			934.6	0.50339	0.71618	0.37228
			--	--			934.7	0.49722	0.69878	0.35924
			--	--			934.8	0.49814	0.68977	0.34348
			--	--			934.9	0.49124	0.67867	0.32693
			--	--			935	0.49509	0.65689	0.31865
			--	--			935.1	0.48404	0.65243	0.30051
			--	--			935.2	0.48398	0.6324	0.29472
			--	--			935.3	0.47904	0.61605	0.28439
			--	--			935.4	0.48337	0.60074	0.27169
			--	--			935.5	0.48477	0.58876	0.26534
			--	--			935.6	0.48764	0.58325	0.25728
			--	--			935.7	0.48562	0.57967	0.24752
			--	--			935.8	0.4919	0.56454	0.24241
			--	--			935.9	0.4894	0.55553	0.23198
			--	--			936	0.49665	0.55177	0.2297
			--	--			936.1	0.5044	0.53577	0.22062
			--	--			936.2	0.50775	0.53131	0.21336
			--	--			936.3	0.50842	0.5195	0.2112
			--	--			936.4	0.51861	0.51434	0.20439
			--	--			936.5	0.51903	0.50918	0.19905
			--	--			936.6	0.52384	0.50087	0.19428
			--	--			936.7	0.52207	0.49956	0.19415
			--	--			936.8	0.53323	0.48915	0.19142
			--	--			936.9	0.52706	0.48662	0.18552
			--	--			937	0.53212	0.48426	0.1846
			--	--			937.1	0.54132	0.47087	0.18561
			--	--			937.2	0.53808	0.47813	0.18118
			--	--			937.3	0.53557	0.47017	0.17482
			--	--			937.4	0.53575	0.47026	0.17447
			--	--			937.5	0.53299	0.46633	0.17208
			--	--			937.6	0.53341	0.46991	0.16821
			--	--			937.7	0.53578	0.45985	0.16877
			--	--			937.8	0.53717	0.46344	0.16796
			--	--			937.9	0.53515	0.4574	0.16364
			--	--			938	0.53215	0.45487	0.17009
			--	--			938.1	0.5272	0.45251	0.16815
			--	--			938.2	0.52224	0.44437	0.16565
			--	--			938.3	0.5251	0.44936	0.16745
			--	--			938.4	0.52039	0.44245	0.16222
			--	--			938.5	0.51788	0.44498	0.16153
			--	--			938.6	0.51487	0.43755	0.16424
			--	--			938.7	0.51309	0.44009	0.16218
			--	--			938.8	0.50496	0.4386	0.16727
			--	--			938.9	0.5105	0.43694	0.16261
			--	--			939	0.50701	0.43038	0.16543
			--	--			939.1	0.5084	0.42906	0.16077
			--	--			939.2	0.51174	0.4225	0.16575
			--	--			939.3	0.51264	0.42067	0.16585
			--	--			939.4	0.51013	0.41691	0.16584
			--	--			939.5	0.51054	0.41245	0.16548
			--	--			939.6	0.51559	0.41551	0.16842
			--	--			939.7	0.51087	0.41997	0.16557
			--	--			939.8	0.51446	0.41498	0.1642
			--	--			939.9	0.5217	0.41209	0.16475
			--	--			940	0.51674	0.40676	0.16519
			--	--			940.1	0.52399	0.40877	0.16144
			--	--			940.2	0.52781	0.40868	0.16188
			--	--			940.3	0.52969	0.41209	0.1613
			--	--			940.4	0.52424	0.41148	0.16027
			--	--			940.5	0.5327	0.40422	0.16049
			--	--			940.6	0.53189	0.39958	0.15401
			--	--			940.7	0.53327	0.40107	0.15513
			--	--			940.8	0.5349	0.39346	0.15342
			--	--			940.9	0.53629	0.40316	0.15568
			--	--			941	0.53596	0.39048	0.15566
			--	--			941.1	0.54223	0.39704	0.14953
			--	--			941.2	0.53702	0.40447	0.14771
			--	--			941.3	0.53303	0.40106	0.14701
			--	--			941.4	0.53295	0.39363	0.14734
			--	--			941.5	0.53091	0.39354	0.14393
			--	--			941.6	0.53889	0.39118	0.14516
			--	--			941.7	0.53929	0.39354	0.14662
			--	--			941.8	0.53677	0.3826	0.14423
			--	--			941.9	0.53424	0.38601	0.14184
			--	--			942	0.52952	0.38942	0.14035
			--	--			942.1	0.53407	0.38251	0.13796
			--	--			942.2	0.53252	0.38872	0.1367
			--	--			942.3	0.5317	0.39056	0.13737
			--	--			942.4	0.52771	0.38889	0.13973
			--	--			942.5	0.5269	0.38985	0.13995
			--	--			942.6	0.52193	0.38714	0.14186
			--	--			942.7	0.52209	0.3874	0.14207
			--	--			942.8	0.52542	0.38417	0.14161
			--	--			942.9	0.5246	0.3909	0.1374
			--	--			943	0.52353	0.38801	0.13796
			--	--			943.1	0.52247	0.38967	0.14078
			--	--			943.2	0.52067	0.3943	0.1402
			--	--			943.3	0.51521	0.39946	0.1429
			--	--			943.4	0.51756	0.39395	0.14153
			--	--			943.5	0.51577	0.39719	0.14401
			--	--			943.6	0.51299	0.39447	0.14853
			--	--			943.7	0.51241	0.39613	0.14795
			--	--			943.8	0.50866	0.40287	0.14703
			--	--			943.9	0.51199	0.39806	0.14633
			--	--			944	0.50873	0.39272	0.147
			--	--			944.1	0.51303	0.40715	0.14925
			--	--			944.2	0.5083	0.40618	0.14845
			--	--			944.3	0.50772	0.41501	0.14685
			--	--			944.4	0.50006	0.4074	0.15295
			--	--			944.5	0.50046	0.41624	0.15396
			--	--			944.6	0.50403	0.42157	0.15123
			--	--			944.7	0.50857	0.41868	0.15133
			--	--			944.8	0.50506	0.42034	0.15347
			--	--			944.9	0.50643	0.42812	0.15742
			--	--			945	0.50585	0.42454	0.16182
			--	--			945.1	0.50161	0.42637	0.16294
			--	--			945.2	0.50102	0.42838	0.16361
			--	--			945.3	0.49922	0.43336	0.16563
			--	--			945.4	0.49668	0.43835	0.17027
			--	--			945.5	0.4983	0.44036	0.17626
			--	--			945.6	0.49039	0.44289	0.17194
			--	--			945.7	0.49615	0.44595	0.17351
			--	--			945.8	0.49728	0.44306	0.17055
			--	--			945.9	0.49816	0.45469	0.17575
			--	--			946	0.4983	0.45635	0.1763
			--	--			946.1	0.50309	0.45259	0.17572
			--	--			946.2	0.50153	0.45932	0.18115
			--	--			946.3	0.4985	0.45346	0.18091
			--	--			946.4	0.49401	0.45914	0.1818
			--	--			946.5	0.49415	0.46692	0.17918
			--	--			946.6	0.49357	0.47086	0.18461
			--	--			946.7	0.492	0.46237	0.18482
			--	--			946.8	0.49654	0.46893	0.18718
			--	--			946.9	0.49351	0.47286	0.19159
			--	--			947	0.5	0.47487	0.19282
			--	--			947.1	0.49429	0.47093	0.19122
			--	--			947.2	0.49614	0.47819	0.19744
			--	--			947.3	0.49555	0.47758	0.20082
			--	--			947.4	0.49594	0.47661	0.20081
			--	--			947.5	0.4951	0.47512	0.20057
			--	--			947.6	0.49988	0.47153	0.20713
			--	--			947.7	0.49514	0.48229	0.20541
			--	--			947.8	0.49358	0.47905	0.21231
			--	--			947.9	0.4986	0.48193	0.21184
			--	--			948	0.49777	0.47957	0.215
			--	--			948.1	0.5001	0.48893	0.21828
			--	--			948.2	0.50342	0.48464	0.21837
			--	--			948.3	0.50527	0.48507	0.22108
			--	--			948.4	0.50199	0.48586	0.21959
			--	--			948.5	0.50286	0.49871	0.22456
			--	--			948.6	0.50275	0.48848	0.22625
			--	--			948.7	0.50753	0.49993	0.23111
			--	--			948.8	0.50474	0.49144	0.23676
			--	--			948.9	0.50854	0.49293	0.23935
			--	--			949	0.5077	0.49931	0.23843
			--	--			949.1	0.51101	0.4868	0.24113
			--	--			949.2	0.51042	0.49983	0.24214
			--	--			949.3	0.51519	0.49747	0.25096
			--	--			949.4	0.51899	0.50805	0.25367
			--	--			949.5	0.5162	0.50428	0.25569
			--	--			949.6	0.51975	0.51731	0.25897
			--	--			949.7	0.52111	0.5104	0.26122
			--	--			949.8	0.52613	0.51328	0.26755
			--	--			949.9	0.52773	0.51582	0.27161
			--	--			950	0.52762	0.52272	0.28202
			--	--			950.1	0.53434	0.52753	0.28609
			--	--			950.2	0.53911	0.52849	0.29321
			--	--			950.3	0.54437	0.53382	0.29977
			--	--			950.4	0.54792	0.54667	0.30519
			--	--			950.5	0.55245	0.55061	0.31515
			--	--			950.6	0.56064	0.55017	0.31638
			--	--			950.7	0.57054	0.56214	0.33211
			--	--			950.8	0.57165	0.56345	0.34116
			--	--			950.9	0.56958	0.56231	0.35724
			--	--			951	0.57728	0.58234	0.36855
			--	--			951.1	0.58034	0.58872	0.38055
			--	--			951.2	0.59292	0.58653	0.39447
			--	--			951.3	0.5933	0.6048	0.40544
			--	--			951.4	0.60075	0.60699	0.42265
			--	--			951.5	0.61308	0.61494	0.43453
			--	--			951.6	0.61834	0.62622	0.45072
			--	--			951.7	0.6275	0.6312	0.46328
			--	--			951.8	0.63032	0.64983	0.47788
			--	--			951.9	0.63582	0.65603	0.48739
			--	--			952	0.64815	0.67186	0.50153
			--	--			952.1	0.65707	0.68699	0.51138
			--	--			952.2	0.66964	0.69617	0.52428
			--	--			952.3	0.6788	0.71829	0.53083
			--	--			952.4	0.68991	0.72292	0.54158
			--	--			952.5	0.70054	0.74137	0.54214
			--	--			952.6	0.70921	0.75965	0.54858
			--	--			952.7	0.71178	0.76603	0.5514
			--	--			952.8	0.72167	0.78115	0.5524
			--	--			952.9	0.73107	0.78718	0.55023
			--	--			953	0.73339	0.79234	0.5475
			--	--			953.1	0.73962	0.81149	0.53774
			--	--			953.2	0.73804	0.82277	0.53478
			--	--			953.3	0.745	0.82093	0.52808
			--	--			953.4	0.74707	0.83343	0.5224
			--	--			953.5	0.7555	0.84961	0.50755
			--	--			953.6	0.75538	0.8392	0.49869
			--	--			953.7	0.75623	0.85205	0.48995
			--	--			953.8	0.75294	0.8586	0.47804
			--	--			953.9	0.76234	0.86901	0.47089
			--	--			954	0.75734	0.85335	0.46362
			--	--			954.1	0.76063	0.85326	0.45602
			--	--			954.2	0.76613	0.85632	0.44445
			--	--			954.3	0.76942	0.85535	0.44296
			--	--			954.4	0.76661	0.85701	0.43025
			--	--			954.5	0.77015	0.86147	0.42639
			--	--			954.6	0.76539	0.8528	0.4172
			--	--			954.7	0.76698	0.85621	0.41356
			--	--			954.8	0.76832	0.85752	0.41059
			--	--			954.9	0.76331	0.85953	0.40865
			--	--			955	0.76026	0.85401	0.40626
			--	--			955.1	0.76185	0.84325	0.40069
			--	--			955.2	0.76343	0.84771	0.39966
			--	--			955.3	0.76526	0.84272	0.39522
			--	--			955.4	0.76391	0.83983	0.3951
			--	--			955.5	0.76745	0.83782	0.39463
			--	--			955.6	0.7644	0.833	0.39223
			--	--			955.7	0.76647	0.83571	0.39142
			--	--			955.8	0.76341	0.83247	0.38722
			--	--			955.9	0.76695	0.82958	0.38777
			--	--			956	0.77219	0.82511	0.38152
			--	--			956.1	0.76913	0.828	0.38491
			--	--			956.2	0.76852	0.82388	0.38489
			--	--			956.3	0.76864	0.82554	0.38125
			--	--			956.4	0.77168	0.83647	0.38599
			--	--			956.5	0.77277	0.83218	0.38643
			--	--			956.6	0.77557	0.83209	0.3837
			--	--			956.7	0.78008	0.83252	0.37904
			--	--			956.8	0.78777	0.82701	0.37823
			--	--			956.9	0.78764	0.82814	0.38161
			--	--			957	0.78385	0.82298	0.37514
			--	--			957.1	0.78176	0.82341	0.38067
			--	--			957.2	0.7831	0.8151	0.38055
			--	--			957.3	0.78541	0.8171	0.37826
			--	--			957.4	0.78381	0.82331	0.38119
			--	--			957.5	0.78612	0.82147	0.38209
			--	--			957.6	0.78233	0.82173	0.38264
			--	--			957.7	0.78586	0.82321	0.38421
			--	--			957.8	0.78695	0.81944	0.38079
			--	--			957.9	0.78755	0.8169	0.38236
			--	--			958	0.78718	0.81349	0.38167
			--	--			958.1	0.78533	0.81602	0.38516
			--	--			958.2	0.78984	0.80876	0.38481
			--	--			958.3	0.78775	0.80971	0.38457
			--	--			958.4	0.79226	0.81312	0.38784
			--	--			958.5	0.79432	0.8111	0.38533
			--	--			958.6	0.80419	0.80716	0.3852
			--	--			958.7	0.80821	0.81232	0.38643
			--	--			958.8	0.80759	0.8194	0.38766
			--	--			958.9	0.80452	0.80514	0.38538
			--	--			959	0.80415	0.81012	0.38729
			--	--			959.1	0.81231	0.80915	0.38263
			--	--			959.2	0.81388	0.80801	0.38703
			--	--			959.3	0.81863	0.80057	0.38894
			--	--			959.4	0.81849	0.80538	0.38779
			--	--			959.5	0.82055	0.80476	0.39197
			--	--			959.6	0.82579	0.80712	0.3864
			--	--			959.7	0.82931	0.79811	0.39341
			--	--			959.8	0.83064	0.79889	0.38966
			--	--			959.9	0.83001	0.80142	0.39032
			--	--			960	0.83305	0.80045	0.39155
			--	--			960.1	0.83755	0.79337	0.38995
			--	--			960.2	0.8379	0.79607	0.39152
			--	--			960.3	0.83483	0.80368	0.38856
			--	--			960.4	0.83786	0.80043	0.39013
			--	--			960.5	0.84651	0.80751	0.39
			--	--			960.6	0.85223	0.79483	0.39112
			--	--			960.7	0.85356	0.80541	0.38872
			--	--			960.8	0.85683	0.80147	0.38825
			--	--			960.9	0.86084	0.80015	0.38756
			--	--			961	0.86314	0.80128	0.3872
			--	--			961.1	0.863	0.80224	0.38809
			--	--			961.2	0.86189	0.80564	0.38955
			--	--			961.3	0.86419	0.80065	0.38738
			--	--			961.4	0.86575	0.79706	0.3894
			--	--			961.5	0.87074	0.79435	0.38939
			--	--			961.6	0.87499	0.7932	0.38506
			--	--			961.7	0.88022	0.78699	0.38584
			--	--			961.8	0.88056	0.7904	0.39013
			--	--			961.9	0.87725	0.79905	0.38558
			--	--			962	0.87832	0.79144	0.38307
			--	--			962.1	0.8733	0.79292	0.38759
			--	--			962.2	0.87755	0.79632	0.38848
			--	--			962.3	0.88229	0.77699	0.3854
			--	--			962.4	0.88263	0.79404	0.38811
			--	--			962.5	0.88297	0.78922	0.3865
			--	--			962.6	0.88576	0.80627	0.38683
			--	--			962.7	0.9005	0.79026	0.38715
			--	--			962.8	0.89059	0.79594	0.38453
			--	--			962.9	0.90046	0.7955	0.38927
			--	--			963	0.89201	0.80013	0.38812
			--	--			963.1	0.88894	0.80756	0.38573
			--	--			963.2	0.89977	0.794	0.38786
			--	--			963.3	0.89182	0.78691	0.38943
			--	--			963.4	0.89558	0.79993	0.39044
			--	--			963.5	0.89689	0.80001	0.38544
			--	--			963.6	0.89797	0.80534	0.39074
			--	--			963.7	0.89733	0.80298	0.39911
			--	--			963.8	0.8945	0.80778	0.39604
			--	--			963.9	0.89825	0.80961	0.39885
			--	--			964	0.89591	0.80095	0.39374
			--	--			964.1	0.89747	0.80523	0.39519
			--	--			964.2	0.89512	0.80619	0.39676
			--	--			964.3	0.89961	0.81169	0.39052
			--	--			964.4	0.89873	0.80215	0.39775
			--	--			964.5	0.89785	0.79699	0.39637
			--	--			964.6	0.90331	0.79899	0.401
			--	--			964.7	0.90829	0.80869	0.39985
			--	--			964.8	0.90545	0.80685	0.40414
			--	--			964.9	0.90188	0.82198	0.39937
			--	--			965	0.90051	0.81541	0.39765
			--	--			965.1	0.90256	0.81374	0.39945
			--	--			965.2	0.90363	0.82187	0.406
			--	--			965.3	0.90372	0.82545	0.40621
			--	--			965.4	0.90601	0.83498	0.40415
			--	--			965.5	0.90561	0.82596	0.40924
			--	--			965.6	0.90888	0.82395	0.40933
			--	--			965.7	0.90897	0.83767	0.41158
			--	--			965.8	0.90491	0.84667	0.41496
			--	--			965.9	0.90842	0.83136	0.41166
			--	--			966	0.90631	0.8318	0.41233
			--	--			966.1	0.9086	0.83975	0.41321
			--	--			966.2	0.90722	0.84193	0.41456
			--	--			966.3	0.90829	0.83659	0.4142
			--	--			966.4	0.90814	0.83632	0.41282
			--	--			966.5	0.90896	0.85022	0.41553
			--	--			966.6	0.90612	0.8482	0.41902
			--	--			966.7	0.89864	0.85231	0.41629
			--	--			966.8	0.90141	0.85151	0.41853
			--	--			966.9	0.90858	0.84792	0.41863
			--	--			967	0.89915	0.84975	0.42088
			--	--			967.1	0.90656	0.86453	0.42098
			--	--			967.2	0.90494	0.85988	0.42085
			--	--			967.3	0.91113	0.86101	0.42842
			--	--			967.4	0.91097	0.84518	0.42591
			--	--			967.5	0.91276	0.84666	0.42827
			--	--			967.6	0.91456	0.85041	0.43007
			--	--			967.7	0.9166	0.86047	0.43152
			--	--			967.8	0.91449	0.84218	0.43502
			--	--			967.9	0.9175	0.84873	0.43557
			--	--			968	0.92222	0.84514	0.43159
			--	--			968.1	0.90937	0.85712	0.42896
			--	--			968.2	0.91068	0.85405	0.43053
			--	--			968.3	0.91271	0.85256	0.43527
			--	--			968.4	0.91231	0.85544	0.43594
			--	--			968.5	0.91752	0.8508	0.43501
			--	--			968.6	0.91809	0.85437	0.43907
			--	--			968.7	0.91256	0.85411	0.43928
			--	--			968.8	0.91582	0.86241	0.43859
			--	--			968.9	0.91956	0.87158	0.44174
			--	--			969	0.91696	0.86799	0.43935
			--	--			969.1	0.9146	0.87472	0.44443
			--	--			969.2	0.91908	0.86186	0.44237
			--	--			969.3	0.91696	0.86789	0.44054
			--	--			969.4	0.91363	0.87444	0.44505
			--	--			969.5	0.91151	0.8712	0.44062
			--	--			969.6	0.91501	0.88265	0.44423
			--	--			969.7	0.91241	0.88692	0.44489
			--	--			969.8	0.91493	0.88526	0.45269
			--	--			969.9	0.91599	0.88656	0.44984
			--	--			970	0.9146	0.88944	0.45118
			--	--			970.1	0.90931	0.87395	0.45536
			--	--			970.2	0.9111	0.89258	0.45443
			--	--			970.3	0.91557	0.87534	0.45158
			--	--			970.4	0.91565	0.87804	0.4527
			--	--			970.5	0.91622	0.88302	0.45279
			--	--			970.6	0.92289	0.88363	0.45414
			--	--			970.7	0.92565	0.88913	0.45593
			--	--			970.8	0.91987	0.88344	0.45172
			--	--			970.9	0.92239	0.89157	0.45895
			--	--			971	0.93541	0.892	0.45542
			--	--			971.1	0.93622	0.89628	0.45688
			--	--			971.2	0.93044	0.88709	0.4563
			--	--			971.3	0.93515	0.89049	0.46081
			--	--			971.4	0.93718	0.89634	0.46057
			--	--			971.5	0.94433	0.89502	0.46134
			--	--			971.6	0.94099	0.8951	0.46699
			--	--			971.7	0.94546	0.90481	0.46731
			--	--			971.8	0.94554	0.90051	0.46956
			--	--			971.9	0.95245	0.90339	0.4743
			--	--			972	0.95033	0.90347	0.4659
			--	--			972.1	0.95236	0.89656	0.46815
			--	--			972.2	0.9495	0.90766	0.46926
			--	--			972.3	0.94836	0.90669	0.474
			--	--			972.4	0.94721	0.91114	0.47376
			--	--			972.5	0.94997	0.91105	0.47453
			--	--			972.6	0.9537	0.90973	0.47712
			--	--			972.7	0.95182	0.90963	0.47744
			--	--			972.8	0.95629	0.91426	0.4772
			--	--			972.9	0.95441	0.92081	0.47877
			--	--			973	0.95326	0.92177	0.48034
			--	--			973.1	0.9592	0.91835	0.47975
			--	--			973.2	0.96366	0.92193	0.48019
			--	--			973.3	0.96227	0.92516	0.48311
			--	--			973.4	0.96307	0.93031	0.47845
			--	--			973.5	0.96095	0.93564	0.48217
			--	--			973.6	0.96175	0.93572	0.48499
			--	--			973.7	0.96573	0.93492	0.48315
			--	--			973.8	0.96409	0.9385	0.48518
			--	--			973.9	0.97051	0.9426	0.49026
			--	--			974	0.96814	0.94741	0.4967
			--	--			974.1	0.9604	0.94364	0.48512
			--	--			974.2	0.95754	0.95264	0.4893
			--	--			974.3	0.96371	0.95359	0.48769
			--	--			974.4	0.96622	0.95	0.49062
			--	--			974.5	0.96092	0.94361	0.48867
			--	--			974.6	0.96758	0.94894	0.49296
			--	--			974.7	0.96521	0.95181	0.49963
			--	--			974.8	0.95576	0.95732	0.50142
			--	--			974.9	0.96656	0.95162	0.49801
			--	--			975	0.9681	0.95485	0.50003
			--	--			975.1	0.97231	0.96298	0.4974
			--	--			975.2	0.96701	0.95904	0.49806
			--	--			975.3	0.9683	0.95264	0.49635
			--	--			975.4	0.97007	0.95885	0.50131
			--	--			975.5	0.97185	0.96172	0.50571
			--	--			975.6	0.97558	0.96495	0.50218
			--	--			975.7	0.97442	0.96276	0.5076
			--	--			975.8	0.97034	0.96424	0.5094
			--	--			975.9	0.97016	0.96187	0.50915
			--	--			976	0.96852	0.96685	0.51344
			--	--			976.1	0.97859	0.96343	0.51002
			--	--			976.2	0.97134	0.96543	0.51046
			--	--			976.3	0.97116	0.97548	0.51418
			--	--			976.4	0.96902	0.97556	0.51507
			--	--			976.5	0.97055	0.97302	0.51017
			--	--			976.6	0.96183	0.96942	0.5105
			--	--			976.7	0.96775	0.96775	0.50731
			--	--			976.8	0.96904	0.97116	0.51182
			--	--			976.9	0.97276	0.97491	0.50897
			--	--			977	0.96526	0.97674	0.50748
			--	--			977.1	0.9746	0.97367	0.51165
			--	--			977.2	0.97002	0.97602	0.51276
			--	--			977.3	0.97106	0.98187	0.51161
			--	--			977.4	0.96868	0.97968	0.51477
			--	--			977.5	0.97265	0.98308	0.50466
			--	--			977.6	0.97613	0.98439	0.51337
			--	--			977.7	0.9735	0.98569	0.50927
			--	--			977.8	0.97479	0.98752	0.51696
			--	--			977.9	0.97094	0.9834	0.5081
			--	--			978	0.97052	0.99362	0.51443
			--	--			978.1	0.97082	1	0.51339
			--	--			978.2	0.97259	0.99081	0.51371
			--	--			978.3	0.9746	0.98617	0.51788
			--	--			978.4	0.97686	0.9775	0.51039
			--	--			978.5	0.98351	0.97775	0.50663
			--	--			978.6	0.97527	0.98256	0.51465
			--	--			978.7	0.97728	0.98438	0.51316
			--	--			978.8	0.97612	0.97852	0.51892
			--	--			978.9	0.97764	0.98682	0.51267
			--	--			979	0.97819	0.98147	0.5182
			--	--			979.1	0.98679	0.98732	0.51535
			--	--			979.2	0.98734	0.98985	0.50967
			--	--			979.3	0.98862	0.98871	0.51362
			--	--			979.4	0.99185	0.98319	0.5111
			--	--			979.5	0.99093	0.98344	0.5172
			--	--			979.6	0.98757	0.98894	0.50721
			--	--			979.7	0.99031	0.98168	0.50708
			--	--			979.8	0.99305	0.97301	0.50095
			--	--			979.9	0.99628	0.97956	0.5101
			--	--			980	1	0.98087	0.50317
			--	--			--	--	--	--
			--	--			--	--	--	--
			--	--			--	--	--	--
			--	--			--	--	--	--
			--	--			--	--	--	--
			--	--			--	--	--	--
			--	--			--	--	--	--
			--	--			--	--	--	--
			--	--			--	--	--	--
			--	--			--	--	--	--
			--	--			--	--	--	--
			--	--			--	--	--	--
			--	--			--	--	--	--
			--	--			--	--	--	--
			--	--			--	--	--	--
			--	--			--	--	--	--
			--	--			--	--	--	--
			--	--			--	--	--	--
			--	--			--	--	--	--
			--	--			--	--	--	--
			--	--			--	--	--	--
			--	--			--	--	--	--
			--	--			--	--	--	--
			--	--			--	--	--	--
			--	--			--	--	--	--
			--	--			--	--	--	--
			--	--			--	--	--	--
			--	--			--	--	--	--
			--	--			--	--	--	--
			--	--			--	--	--	--
			--	--			--	--	--	--
			--	--			--	--	--	--
			--	--			--	--	--	--
			--	--			--	--	--	--
			--	--			--	--	--	--
			--	--			--	--	--	--
			--	--			--	--	--	--
			--	--			--	--	--	--
			--	--			--	--	--	--
			--	--			--	--	--	--
			--	--			--	--	--	--
			--	--			--	--	--	--
			--	--			--	--	--	--
			--	--			--	--	--	--
			--	--			--	--	--	--
			--	--			--	--	--	--
			--	--			--	--	--	--
			--	--			--	--	--	--
			--	--			--	--	--	--
			--	--			--	--	--	--
			--	--			--	--	--	--
			--	--			--	--	--	--
			--	--			--	--	--	--
			--	--			--	--	--	--
			--	--			--	--	--	--
			--	--			--	--	--	--
			--	--			--	--	--	--
			--	--			--	--	--	--
			--	--			--	--	--	--
			--	--			--	--	--	--
			--	--			--	--	--	--
			--	--			--	--	--	--
			--	--			--	--	--	--
			--	--			--	--	--	--
			--	--			--	--	--	--
			--	--			--	--	--	--
			--	--			--	--	--	--
			--	--			--	--	--	--
			--	--			--	--	--	--
			--	--			--	--	--	--
			--	--			--	--	--	--
			--	--			--	--	--	--
			--	--			--	--	--	--
			--	--			--	--	--	--
			--	--			--	--	--	--
			--	--			--	--	--	--
			--	--			--	--	--	--
			--	--			--	--	--	--
			--	--			--	--	--	--
			--	--			--	--	--	--
			--	--			--	--	--	--
			--	--			--	--	--	--
			--	--			--	--	--	--
			--	--			--	--	--	--
			--	--			--	--	--	--
			--	--			--	--	--	--
			--	--			--	--	--	--
			--	--			--	--	--	--
			--	--			--	--	--	--
			--	--			--	--	--	--
			--	--			--	--	--	--
			--	--			--	--	--	--
			--	--			--	--	--	--
			--	--			--	--	--	--
			--	--			--	--	--	--
			--	--			--	--	--	--
			--	--			--	--	--	--
			--	--			--	--	--	--
			--	--			--	--	--	--
			--	--			--	--	--	--
			--	--			--	--	--	--
			--	--			--	--	--	--
			--	--			--	--	--	--
			--	--			--	--	--	--
			--	--			--	--	--	--
			--	--			--	--	--	--
			--	--			--	--	--	--
			--	--			--	--	--	--
			--	--			--	--	--	--
			--	--			--	--	--	--
			--	--			--	--	--	--
			--	--			--	--	--	--
			--	--			--	--	--	--
			--	--			--	--	--	--
			--	--			--	--	--	--
			--	--			--	--	--	--
			--	--			--	--	--	--
			--	--			--	--	--	--
			--	--			--	--	--	--
			--	--			--	--	--	--
			--	--			--	--	--	--
			--	--			--	--	--	--
			--	--			--	--	--	--
			--	--			--	--	--	--
			--	--			--	--	--	--
			--	--			--	--	--	--
			--	--			--	--	--	--
			--	--			--	--	--	--
			--	--			--	--	--	--
			--	--			--	--	--	--
			--	--			--	--	--	--
			--	--			--	--	--	--
			--	--			--	--	--	--
			--	--			--	--	--	--
			--	--			--	--	--	--
			--	--			--	--	--	--
			--	--			--	--	--	--
			--	--			--	--	--	--
			--	--			--	--	--	--
			--	--			--	--	--	--
			--	--			--	--	--	--
			--	--			--	--	--	--
			--	--			--	--	--	--
			--	--			--	--	--	--
			--	--			--	--	--	--
			--	--			--	--	--	--
			--	--			--	--	--	--
			--	--			--	--	--	--
			--	--			--	--	--	--
			--	--			--	--	--	--
			--	--			--	--	--	--
			--	--			--	--	--	--
			--	--			--	--	--	--
			--	--			--	--	--	--
			--	--			--	--	--	--
			--	--			--	--	--	--
			--	--			--	--	--	--
			--	--			--	--	--	--
			--	--			--	--	--	--
			--	--			--	--	--	--
			--	--			--	--	--	--
			--	--			--	--	--	--
			--	--			--	--	--	--
			--	--			--	--	--	--
			--	--			--	--	--	--
			--	--			--	--	--	--
			--	--			--	--	--	--
			--	--			--	--	--	--
			--	--			--	--	--	--
			--	--			--	--	--	--
			--	--			--	--	--	--
			--	--			--	--	--	--
			--	--			--	--	--	--
			--	--			--	--	--	--
			--	--			--	--	--	--
			--	--			--	--	--	--
			--	--			--	--	--	--
			--	--			--	--	--	--
			--	--			--	--	--	--
			--	--			--	--	--	--
			--	--			--	--	--	--
			--	--			--	--	--	--
			--	--			--	--	--	--
			--	--			--	--	--	--
			--	--			--	--	--	--
			--	--			--	--	--	--
			--	--			--	--	--	--
			--	--			--	--	--	--
			--	--			--	--	--	--
			--	--			--	--	--	--
			--	--			--	--	--	--
			--	--			--	--	--	--
			--	--			--	--	--	--
			--	--			--	--	--	--
			--	--			--	--	--	--
			--	--			--	--	--	--
			--	--			--	--	--	--
			--	--			--	--	--	--
			--	--			--	--	--	--
			--	--			--	--	--	--
			--	--			--	--	--	--
			--	--			--	--	--	--
			--	--			--	--	--	--
			--	--			--	--	--	--
			--	--			--	--	--	--
			--	--			--	--	--	--
			--	--			--	--	--	--
			--	--			--	--	--	--
			--	--			--	--	--	--
			--	--			--	--	--	--
			--	--			--	--	--	--
			--	--			--	--	--	--
			--	--			--	--	--	--
			--	--			--	--	--	--
			--	--			--	--	--	--
			--	--			--	--	--	--
			--	--			--	--	--	--
			--	--			--	--	--	--
			--	--			--	--	--	--
			--	--			--	--	--	--
			--	--			--	--	--	--
			--	--			--	--	--	--
			--	--			--	--	--	--
			--	--			--	--	--	--
			--	--			--	--	--	--
			--	--			--	--	--	--
			--	--			--	--	--	--
			--	--			--	--	--	--
			--	--			--	--	--	--
			--	--			--	--	--	--
			--	--			--	--	--	--
			--	--			--	--	--	--
			--	--			--	--	--	--
			--	--			--	--	--	--
			--	--			--	--	--	--
			--	--			--	--	--	--
			--	--			--	--	--	--
			--	--			--	--	--	--
			--	--			--	--	--	--
			--	--			--	--	--	--
			--	--			--	--	--	--
			--	--			--	--	--	--
			--	--			--	--	--	--
			--	--			--	--	--	--
			--	--			--	--	--	--
			--	--			--	--	--	--
			--	--			--	--	--	--
			--	--			--	--	--	--
			--	--			--	--	--	--
			--	--			--	--	--	--
			--	--			--	--	--	--
			--	--			--	--	--	--
			--	--			--	--	--	--
			--	--			--	--	--	--
			--	--			--	--	--	--
			--	--			--	--	--	--
			--	--			--	--	--	--
			--	--			--	--	--	--
			--	--			--	--	--	--
			--	--			--	--	--	--
			--	--			--	--	--	--
			--	--			--	--	--	--
			--	--			--	--	--	--
			--	--			--	--	--	--
			--	--			--	--	--	--
			--	--			--	--	--	--
			--	--				--	--	--
			--	--				--	--	--
			--	--				--	--	--
			--	--				--	--	--
			--	--				--	--	--
			--	--				--	--	--
			--	--				--	--	--
			--	--				--	--	--
			--	--				--	--	--
			--	--				--	--	--
			--	--				--	--	--
			--	--				--	--	--
			--	--				--	--	--
			--	--			--	--	--	--
			--	--			--	--	--	--
			--	--			--	--	--	--
			--	--			--	--	--	--
			--	--			--	--	--	--
			--	--			--	--	--	--
			--	--			--	--	--	--
			--	--			--	--	--	--
			--	--			--	--	--	--
			--	--			--	--	--	--
			--	--			--	--	--	--
			--	--			--	--	--	--
			--	--			--	--	--	--
			--	--			--	--	--	--
			--	--			--	--	--	--
			--	--			--	--	--	--
			--	--			--	--	--	--
			--	--			--	--	--	--
			--	--			--	--	--	--
			--	--			--	--	--	--
			--	--			--	--	--	--
			--	--			--	--	--	--
			--	--			--	--	--	--
			--	--			--	--	--	--
			--	--			--	--	--	--
			--	--			--	--	--	--
			--	--			--	--	--	--
			--	--			--	--	--	--
			--	--			--	--	--	--
			--	--			--	--	--	--
			--	--			--	--	--	--
			--	--			--	--	--	--
			--	--			--	--	--	--
			--	--			--	--	--	--
			--	--			--	--	--	--
			--	--			--	--	--	--
			--	--			--	--	--	--
			--	--			--	--	--	--
			--	--			--	--	--	--
			--	--			--	--	--	--
			--	--			--	--	--	--
			--	--			--	--	--	--
			--	--			--	--	--	--
			--	--			--	--	--	--
			--	--			--	--	--	--
			--	--			--	--	--	--
			--	--			--	--	--	--
			--	--			--	--	--	--
			--	--			--	--	--	--
			--	--			--	--	--	--
			--	--			--	--	--	--
			--	--			--	--	--	--
			--	--			--	--	--	--
			--	--			--	--	--	--
			--	--			--	--	--	--
			--	--			--	--	--	--
			--	--			--	--	--	--
			--	--			--	--	--	--
			--	--			--	--	--	--
			--	--			--	--	--	--
			--	--			--	--	--	--
			--	--			--	--	--	--
			--	--			--	--	--	--
			--	--			--	--	--	--
			--	--			--	--	--	--
			--	--			--	--	--	--
			--	--			--	--	--	--
			--	--			--	--	--	--
			--	--			--	--	--	--
			--	--			--	--	--	--
			--	--			--	--	--	--
			--	--			--	--	--	--
			--	--			--	--	--	--
			--	--			--	--	--	--
			--	--			--	--	--	--
			--	--			--	--	--	--
			--	--			--	--	--	--
			--	--			--	--	--	--
			--	--			--	--	--	--
			--	--			--	--	--	--
			--	--			--	--	--	--
			--	--			--	--	--	--
			--	--			--	--	--	--
			--	--			--	--	--	--
			--	--			--	--	--	--
			--	--			--	--	--	--
			--	--			--	--	--	--
			--	--			--	--	--	--
			--	--			--	--	--	--
			--	--			--	--	--	--
			--	--			--	--	--	--
			--	--			--	--	--	--
			--	--			--	--	--	--
			--	--			--	--	--	--
			--	--			--	--	--	--
			--	--			--	--	--	--
			--	--			--	--	--	--
			--	--			--	--	--	--
			--	--			--	--	--	--
			--	--			--	--	--	--
			--	--			--	--	--	--
			--	--			--	--	--	--
			--	--			--	--	--	--
			--	--			--	--	--	--
			--	--			--	--	--	--
			--	--			--	--	--	--
			--	--			--	--	--	--
			--	--			--	--	--	--
			--	--			--	--	--	--
			--	--			--	--	--	--
			--	--			--	--	--	--
			--	--			--	--	--	--
			--	--			--	--	--	--
			--	--			--	--	--	--
			--	--			--	--	--	--
			--	--			--	--	--	--
			--	--			--	--	--	--
			--	--			--	--	--	--
			--	--			--	--	--	--
			--	--			--	--	--	--

## Sheet: fig6d
energy loss (eV)	O K		energy loss (eV)	Cu L
524.761	1225.64		925.02	0.03877
525.011	1643.11		925.27	0.01544
525.261	1097.44		925.52	0.01415
525.511	509.859		925.77	0.01092
525.761	394.25		926.02	-0.0096
526.011	1263.3		926.27	-0.00134
526.261	673.469		926.52	0.0016
526.511	609.172		926.77	0.00708
526.761	1095.08		927.02	0.00556
527.011	742.969		927.27	2.24078e-05
527.261	911.109		927.52	-0.00517
527.511	778.672		927.77	0.01338
527.761	1603.59		928.02	0.01353
528.011	2250.38		928.27	0.00306
528.261	1741.78		928.52	0.00555
528.511	2759.48		928.77	0.00823
528.761	1395.39		929.02	0.04463
529.011	284.141		929.27	0.05554
529.261	716.203		929.52	0.04824
529.511	2195.41		929.77	0.03252
529.761	2276.64		930.02	0.03936
530.011	2236.12		930.27	0.03881
530.261	1469		930.52	0.02981
530.511	2066.3		930.77	0.02743
530.761	2217.75		931.02	0.04146
531.011	468.609		931.27	0.04226
531.261	1126.61		931.52	0.05966
531.511	2079.08		931.77	0.06351
531.761	2392.78		932.02	0.06454
532.011	2096.72		932.27	0.06785
532.261	1518.2		932.52	0.09386
532.511	2783.66		932.77	0.10569
532.761	4663.55		933.02	0.12372
533.011	4521.94		933.27	0.16924
533.261	4239.36		933.52	0.2127
533.511	3798.95		933.77	0.26361
533.761	2938.59		934.02	0.32942
534.011	3519.81		934.27	0.41199
534.261	3890.8		934.52	0.48314
534.511	4254.73		934.77	0.55087
534.761	4173.03		935.02	0.58978
535.011	3939.08		935.27	0.60317
535.261	3016.2		935.52	0.64696
535.511	2939.95		935.77	0.6546
535.761	2623.59		936.02	0.63435
536.011	2089.05		936.27	0.65262
536.261	2205.67		936.52	0.64483
536.511	2206.81		936.77	0.5989
536.761	3485.61		937.02	0.59791
537.011	4188.94		937.27	0.58734
537.261	4135.66		937.52	0.57281
537.511	3609.91		937.77	0.56919
537.761	4003.41		938.02	0.59398
538.011	3728.45		938.27	0.60592
538.261	3505.8		938.52	0.61359
538.511	4217.7		938.77	0.63581
538.761	4653.93		939.02	0.61749
539.011	4991.55		939.27	0.60474
539.261	4584.71		939.52	0.59715
539.511	3694.13		939.77	0.60856
539.761	4418.34		940.02	0.63801
540.011	4719.7		940.27	0.59732
540.261	3881.55		940.52	0.56594
540.511	4440.89		940.77	0.56802
540.761	4371.79		941.02	0.60294
541.011	4478.95		941.27	0.60938
541.261	3776.59		941.52	0.58567
541.511	4039.1		941.77	0.60739
541.761	4512.36		942.02	0.60132
542.011	5016.65		942.27	0.58861
542.261	3855.96		942.52	0.61184
542.511	3954.28		942.77	0.62884
542.761	5455.59		943.02	0.61514
543.011	6054.63		943.27	0.63378
543.261	5023.41		943.52	0.63256
543.511	4621.67		943.77	0.62002
543.761	4888.92		944.02	0.60568
544.011	4242.8		944.27	0.60831
544.261	3922.72		944.52	0.60258
544.511	5004.34		944.77	0.60933
544.761	4788.7		945.02	0.60377
545.011	3996.96		945.27	0.59271
545.261	4730.72		945.52	0.59442
545.511	4952.04		945.77	0.5943
545.761	4480.61		946.02	0.58068
546.011	3916.64		946.27	0.55778
546.261	4288.47		946.52	0.54142
546.511	4182.92		946.77	0.56727
546.761	4947.12		947.02	0.57092
547.011	5112.59		947.27	0.55667
547.261	4096.42		947.52	0.56974
547.511	3444.48		947.77	0.57691
547.761	3948.94		948.02	0.55414
548.011	4813.81		948.27	0.52265
548.261	4189.91		948.52	0.53097
548.511	3385.67		948.77	0.54654
548.761	3980.47		949.02	0.53228
549.011	3838.21		949.27	0.51822
549.261	4223.79		949.52	0.52853
549.511	4393.36		949.77	0.52189
549.761	5099.95		950.02	0.53289
550.011	5020.28		950.27	0.52457
550.261	4253.72		950.52	0.54399
550.511	4051.89		950.77	0.56744
550.761	4701.08		951.02	0.54777
551.011	4133.22		951.27	0.54382
551.261	4464.84		951.52	0.55623
551.511	3773.59		951.77	0.57767
551.761	3185.99		952.02	0.56215
552.011	2981.2		952.27	0.56317
552.261	4072.32		952.52	0.58273
552.511	4784.73		952.77	0.60191
552.761	4713.66		953.02	0.61805
553.011	4279.17		953.27	0.63169
553.261	4981.4		953.52	0.65994
553.511	4520.6		953.77	0.66953
553.761	3467.92		954.02	0.69144
554.011	3191.14		954.27	0.7245
554.261	4279.1		954.52	0.74227
554.511	5329.09		954.77	0.7772
554.761	5235.77		955.02	0.83631
555.011	5625.63		955.27	0.84126
555.261	4440.11		955.52	0.85343
555.511	3307.95		955.77	0.85479
555.761	3740.71		956.02	0.80811
556.011	3613.24		956.27	0.82342
556.261	4273.04		956.52	0.86882
556.511	4594.45		956.77	0.87718
556.761	4246.54		957.02	0.85457
557.011	4455.77		957.27	0.84832
557.261	4534.36		957.52	0.82479
557.511	3419.73		957.77	0.8159
557.761	2860.41		958.02	0.82841
558.011	3443.99		958.27	0.84067
558.261	4227.45		958.52	0.8413
558.511	5174.9		958.77	0.83413
558.761	5464.3		959.02	0.83415
559.011	5109.2		959.27	0.83474
559.261	4721.63		959.52	0.84989
559.511	4028.27		959.77	0.86078
559.761	3884.66		960.02	0.87191
560.011	4590.16		960.27	0.87416
560.261	5992.52		960.52	0.86554
560.511	5364.08		960.77	0.84649
560.761	4532.2		961.02	0.85533
561.011	4626.96		961.27	0.84925
561.261	5010.24		961.52	0.85436
561.511	4802.27		961.77	0.86936
561.761	4926.37		962.02	0.8666
562.011	5497.54		962.27	0.8892
562.261	5347.08		962.52	0.90576
562.511	6058.48		962.77	0.90226
562.761	5491.45		963.02	0.90712
563.011	4895.52		963.27	0.9112
563.261	4988.94		963.52	0.92554
563.511	3998.61		963.77	0.92405
563.761	3912.98		964.02	0.93406
564.011	3939.95		964.27	0.93203
564.261	3964.66		964.52	0.91767
564.511	4753.06		964.77	0.93852
564.761	4967.38		965.02	0.93253
565.011	4822.87		965.27	0.93727
565.261	5332.4		965.52	0.9496
565.511	4809.56		965.77	0.94839
565.761	4617.01		966.02	0.9497
566.011	3888.62		966.27	0.94788
566.261	4216.22		966.52	0.94165
566.511	4459.81		966.77	0.93703
566.761	3404.72		967.02	0.93574
567.011	2996.38		967.27	0.92916
567.261	3807.23		967.52	0.91993
567.511	4473.3		967.77	0.91274
567.761	4918.34		968.02	0.92522
568.011	3754.77		968.27	0.95404
568.261	3927.72		968.52	0.95012
568.511	3816.46		968.77	0.94885
568.761	3413.73		969.02	0.96403
569.011	3237		969.27	0.93275
569.261	3825.6		969.52	0.95668
569.511	4549.61		969.77	0.94239
569.761	4677.18		970.02	0.9318
570.011	3907.1		970.27	0.91055
570.261	4163.62		970.52	0.91771
570.511	532.406		970.77	0.93068
570.761	-29691.1		971.02	0.95254
571.011	-26253.9		971.27	0.95359
571.261	1674.02		971.52	0.93479
571.511	5484.91		971.77	0.91655
571.761	5537.27		972.02	0.90934
572.011	4819.78		972.27	0.92679
572.261	5435.64		972.52	0.92885
572.511	5054.9		972.77	0.95114
572.761	4970.2		973.02	0.95432
573.011	5164.82		973.27	0.94355
573.261	5531		973.52	0.94556
573.511	5179.09		973.77	0.93277
573.761	6029.12		974.02	0.95611
574.011	6529.65		974.27	0.97554
574.261	5638.79		974.52	0.95434
574.511	4515.16		974.77	0.97425
574.761	4161.78		975.02	0.98836
575.011	4662.91		975.27	0.98221
575.261	3566.7		975.52	1
575.511	4140.95		975.77	0.97846
575.761	5949.48		976.02	0.9524
576.011	6704.09		976.27	0.94174
576.261	5461.25		976.52	0.9514
576.511	6361.65		976.77	0.97381
576.761	6608.82		977.02	0.97879
577.011	6563.28		977.27	0.97442
			977.52	0.953
			977.77	0.93829
			978.02	0.93373
			978.27	0.92015
			978.52	0.92039
			978.77	0.94028
			979.02	0.944
			979.27	0.92334
			979.52	0.9313
			979.77	0.95214
			980.02	0.97257
			980.27	0.97635
			980.52	0.95971

## Sheet: fig6e
energy loss (eV)	O K			energy loss (eV)	Cu L
525	1223.67			925.27	0.03887
525.25	639.602			925.52	0.0023
525.5	874.172			925.77	0.03323
525.75	923.07			926.02	-0.00478
526	-73.9531			926.27	0.01865
526.25	699.68			926.52	0.01281
526.5	1425.2			926.77	0.01514
526.75	279.875			927.02	0.02782
527	359.141			927.27	0.00921
527.25	23.1172			927.52	0.01705
527.5	281.711			927.77	0.01308
527.75	252.609			928.02	0.02279
528	422.234			928.27	0.01258
528.25	970.695			928.52	0.03994
528.5	1722.9			928.77	0.02798
528.75	2575.57			929.02	0.06542
529	3279.88			929.27	0.09712
529.25	5002.34			929.52	0.04651
529.5	5175.59			929.77	0.04053
529.75	4877.18			930.02	0.03915
530	6804.81			930.27	0.0594
530.25	8056.08			930.52	0.02477
530.5	9313.94			930.77	0.03081
530.75	9838.19			931.02	0.06255
531	10206.5			931.27	0.05568
531.25	10607.3			931.52	0.05579
531.5	10276.8			931.77	0.06492
531.75	10903.3			932.02	0.05008
532	11442.6			932.27	0.09376
532.25	11791.8			932.52	0.1037
532.5	14035.3			932.77	0.13111
532.75	15256.2			933.02	0.16602
533	16342			933.27	0.21818
533.25	17383.5			933.52	0.26931
533.5	17700.9			933.77	0.31467
533.75	18132.2			934.02	0.3654
534	18232.8			934.27	0.45935
534.25	19104.4			934.52	0.53308
534.5	17787.1			934.77	0.62631
534.75	17308.2			935.02	0.71306
535	18239.1			935.27	0.71037
535.25	18000.6			935.52	0.7779
535.5	18012.6			935.77	0.78398
535.75	18084.9			936.02	0.74824
536	17706.2			936.27	0.71901
536.25	17164.3			936.52	0.72597
536.5	16701.2			936.77	0.66941
536.75	15917.1			937.02	0.62511
537	14910.6			937.27	0.60864
537.25	13648.8			937.52	0.53456
537.5	13752.7			937.77	0.52092
537.75	14150.4			938.02	0.53728
538	13310.2			938.27	0.53395
538.25	13059			938.52	0.51553
538.5	13687.7			938.77	0.55143
538.75	15122			939.02	0.53629
539	13705.8			939.27	0.4956
539.25	13436.9			939.52	0.46206
539.5	13260.6			939.77	0.4512
539.75	14295.2			940.02	0.48306
540	14812.5			940.27	0.4844
540.25	14720.6			940.52	0.42958
540.5	14949.2			940.77	0.40603
540.75	12713.6			941.02	0.41326
541	12611.4			941.27	0.43867
541.25	12267.7			941.52	0.40608
541.5	13962			941.77	0.41327
541.75	13699.6			942.02	0.41078
542	13219.4			942.27	0.40465
542.25	12766.4			942.52	0.42371
542.5	13691.7			942.77	0.43427
542.75	14382.9			943.02	0.4466
543	14184			943.27	0.43204
543.25	15416.5			943.52	0.42367
543.5	16145			943.77	0.42559
543.75	16974.1			944.02	0.45059
544	16652.9			944.27	0.44552
544.25	16132.6			944.52	0.44646
544.5	16297			944.77	0.4334
544.75	15902.3			945.02	0.43429
545	15831			945.27	0.4248
545.25	15659.9			945.52	0.42843
545.5	15826.6			945.77	0.4448
545.75	14383.4			946.02	0.47525
546	15214			946.27	0.45245
546.25	15675.3			946.52	0.4109
546.5	15135.2			946.77	0.46065
546.75	15241			947.02	0.47642
547	15323.8			947.27	0.47261
547.25	15075.5			947.52	0.46257
547.5	14535.4			947.77	0.46843
547.75	14102.2			948.02	0.45915
548	14329.8			948.27	0.43976
548.25	15265.1			948.52	0.44539
548.5	14778.1			948.77	0.46155
548.75	14689.8			949.02	0.45215
549	14198			949.27	0.44631
549.25	13543.6			949.52	0.45807
549.5	14085			949.77	0.46049
549.75	14336.6			950.02	0.45899
550	14115.1			950.27	0.46495
550.25	13520.7			950.52	0.50253
550.5	12857.1			950.77	0.51723
550.75	13546.2			951.02	0.49336
551	13078.5			951.27	0.47541
551.25	13070.6			951.52	0.47866
551.5	13248.2			951.77	0.50762
551.75	13541.9			952.02	0.50379
552	13396.2			952.27	0.48593
552.25	13439			952.52	0.53395
552.5	13619.2			952.77	0.53909
552.75	13655.3			953.02	0.54859
553	13250.3			953.27	0.59701
553.25	13120.8			953.52	0.63889
553.5	13837.8			953.77	0.65239
553.75	15119.4			954.02	0.64615
554	15179.4			954.27	0.67556
554.25	14410.4			954.52	0.70144
554.5	13974.6			954.77	0.72538
554.75	16327			955.02	0.80097
555	12388.3			955.27	0.82358
555.25	12712.4			955.52	0.84562
555.5	12937.1			955.77	0.85134
555.75	12373.2			956.02	0.77213
556	13608.7			956.27	0.74779
556.25	13219			956.52	0.82038
556.5	13152.8			956.77	0.83254
556.75	12966.2			957.02	0.81737
557	14182			957.27	0.77449
557.25	14268.1			957.52	0.76601
557.5	14151.1			957.77	0.7694
557.75	14456.9			958.02	0.77781
558	14362.3			958.27	0.80728
558.25	14188.4			958.52	0.79379
558.5	13576.1			958.77	0.7504
558.75	13550.3			959.02	0.7486
559	13689.4			959.27	0.74534
559.25	14391.6			959.52	0.78375
559.5	14614.5			959.77	0.7981
559.75	14935.8			960.02	0.79255
560	14818.9			960.27	0.78451
560.25	14751.6			960.52	0.78426
560.5	15316.8			960.77	0.76597
560.75	15564.4			961.02	0.77897
561	15432.6			961.27	0.78252
561.25	14403.5			961.52	0.78181
561.5	14882.3			961.77	0.77749
561.75	14195.9			962.02	0.78303
562	14663.2			962.27	0.76536
562.25	14545.8			962.52	0.77719
562.5	13841.4			962.77	0.76241
562.75	13266.1			963.02	0.73885
563	13330.8			963.27	0.74381
563.25	13239.5			963.52	0.77511
563.5	13969.6			963.77	0.79842
563.75	14707.3			964.02	0.81289
564	14530.8			964.27	0.79643
564.25	14081.2			964.52	0.77684
564.5	13980.9			964.77	0.80081
564.75	14330.5			965.02	0.79545
565	14611.1			965.27	0.76513
565.25	15317.6			965.52	0.81193
565.5	16344.8			965.77	0.79329
565.75	16576.5			966.02	0.78147
566	15787.3			966.27	0.79254
566.25	15980.9			966.52	0.82127
566.5	16262.5			966.77	0.84885
566.75	15994.8			967.02	0.82379
567	15479.1			967.27	0.82142
567.25	15344.3			967.52	0.81658
567.5	15424			967.77	0.80624
567.75	15655.4			968.02	0.8165
568	16778.4			968.27	0.84524
568.25	16841.7			968.52	0.8371
568.5	16597.5			968.77	0.85225
568.75	17471.3			969.02	0.85762
569	17234.4			969.27	0.84775
569.25	15649.3			969.52	0.84553
569.5	15359.2			969.77	0.86196
569.75	15518.1			970.02	0.79595
570	15240.1			970.27	0.80049
570.25	14322.2			970.52	0.79856
570.5	13114.2			970.77	0.80475
570.75	12956.5			971.02	0.8526
571	13791.4			971.27	0.86933
571.25	14119.7			971.52	0.82715
571.5	14123.1			971.77	0.80847
571.75	14673.3			972.02	0.80632
572	13183.6			972.27	0.81878
572.25	12846.3			972.52	0.82782
572.5	12562.4			972.77	0.84337
572.75	12852.4			973.02	0.86118
573	13951.4			973.27	0.84624
573.25	14716.7			973.52	0.86254
573.5	15014			973.77	0.80962
573.75	14006.8			974.02	0.81966
574	13440.4			974.27	0.89896
574.25	15251			974.52	0.86348
574.5	15102.2			974.77	0.84954
574.75	14729.8			975.02	0.90919
575	15194.6			975.27	0.89801
575.25	15386.1			975.52	0.91261
575.5	15217.9			975.77	0.93774
575.75	15549.9			976.02	0.91106
576	-22336			976.27	0.88123
576.25	15286.9			976.52	0.86636
576.5	16079.7			976.77	0.89971
576.75	15572.6			977.02	0.89015
577	15549.1			977.27	0.88782
577.25	15287.9			977.52	0.87389
577.5	14603.7			977.77	0.84451
577.75	14745.9			978.02	0.8543
578	14272.5			978.27	0.84827
578.25	13770.1			978.52	0.83702
578.5	14681			978.77	0.89716
578.75	15675.1			979.02	0.92019
579	15991.1			979.27	0.85991
579.25	15680.7			979.52	0.82762
579.5	15173.6			979.77	0.88862
579.75	14930.7			980.02	0.94147
580	14498.7			980.27	0.96495
				980.52	0.92311
				980.77	0.8902
				981.02	0.89538
				981.27	0.88924
				981.52	0.90068
				981.77	0.91339
				982.02	0.88274
				982.27	0.91071
				982.52	0.95192
				982.77	0.9361
				983.02	0.96952
				983.27	0.94661
				983.52	0.90236
				983.77	0.86032
				984.02	0.86492
				984.27	0.91251
				984.52	0.89684
				984.77	0.96689
				985.02	0.98844
				985.27	0.95934
				985.52	0.90908
				985.77	0.97096
				986.02	1
				986.27	0.98108
				986.52	0.9038
				986.77	0.88662
				987.02	0.92012
				987.27	0.94113
				987.52	0.91539
				987.77	0.86963
				988.02	0.89351
				988.27	0.93135
				988.52	0.9428
				988.77	0.93452
				989.02	0.90624

## Sheet: fig6f
etching time(sec)	atomic percent
	Cu	O
0	38.2589	61.7411
10	89.955	10.045
20	98.7349	1.26512
30	99.4187	0.58127
40	99.4289	0.57114
50	99.5686	0.43141
60	99.567	0.43303
70	99.5887	0.4113
80	99.4541	0.54589
90	99.7008	0.29919
100	99.5834	0.41664
110	99.4909	0.50914
120	99.8768	0.12318
130	99.4975	0.50255
140	99.5888	0.41123
150	99.4432	0.55685
160	99.7814	0.21863
170	99.6179	0.38212
180	99.5621	0.43791
190	99.464	0.536
200	99.38	0.61999
210	99.5502	0.44976
220	99.5554	0.44463
230	99.3419	0.65807
240	99.5631	0.43689
250	99.4802	0.51976
260	99.5557	0.44432
270	99.5683	0.43166
280	99.4409	0.55912
290	99.5532	0.44678
300.001	99.4942	0.50578
310.001	99.6342	0.36575
320.001	99.4863	0.5137
330.001	99.2395	0.76046
340.001	99.5577	0.44232
350.001	99.581	0.41896
360.001	99.5917	0.40834
370.001	99.4479	0.55212
380.001	99.4536	0.54636
390.001	99.5705	0.42955
400.001	99.573	0.42699
410.001	99.3137	0.68626
420.001	99.3119	0.68808
430.001	99.1027	0.89734
440.001	98.331	1.66898
450.001	97.2847	2.71533
460.001	94.9496	5.05039
470.001	91.6652	8.33477
480.001	86.7336	13.2664
490.001	80.422	19.578
500.001	72.8153	27.1847
510.001	65.0553	34.9447
520.001	56.9031	43.0969
530.001	49.3755	50.6245
540.001	42.0964	57.9036
550.001	35.6316	64.3684
560.001	29.5699	70.4301
570.001	24.4163	75.5837
580.001	20.0114	79.9886
590.002	16.0728	83.9272
600.002	12.7816	87.2184
610.002	10.0855	89.9145
620.002	7.95123	92.0488
630.002	6.21164	93.7884
640.002	4.72995	95.27
650.002	3.6517	96.3483
660.004	2.78877	97.2112
670.005	2.11074	97.8893
680.005	1.63015	98.3699
690.005	1.22039	98.7796
700.005	0.99167	99.0083
710.005	0.76302	99.237
720.005	0.61503	99.385
730.005	0.54597	99.454
740.005	0.36757	99.6324
750.005	0.36495	99.6351
760.006	0.31625	99.6838
770.007	0.28849	99.7115
780.007	0.26172	99.7383
790.008	0.16104	99.839
800.008	0.22406	99.7759
