# Supplementary material for: Flat-surface-assisted and self-regulated oxidation resistance of Cu(111)
Source: Nature. 2022 Mar 16;603(7901):434–8. doi: 10.1038/s41586-021-04375-5 (PMC8930770; doi:10.1038/s41586-021-04375-5)
Supplement: Supplementary file 9 — Source Data Extended Data Fig. 8 [file 41586_2021_4375_MOESM9_ESM.xlsx]

## Sheet: fig8
O-O bond length	Relative energy per O atom (eV)
1.25	0
1.29	-0.22
1.48	-0.905
1.78	-0.878
2.23	-1.413
2.72	-1.907
2.97	-1.994
5.15	-2.174
15.39	-2.182
