# Supplementary material for: Flat-surface-assisted and self-regulated oxidation resistance of Cu(111)
Source: Nature. 2022 Mar 16;603(7901):434–8. doi: 10.1038/s41586-021-04375-5 (PMC8930770; doi:10.1038/s41586-021-04375-5)
Supplement: Supplementary file 10 — Source Data Extended Data Fig. 10 [file 41586_2021_4375_MOESM10_ESM.xlsx]

## Sheet: fig10a
time	power using normal cable
0	12.066
5	12.066
10	12.06
15	12.078
20	12.075
25	12.075
30	12.066
35	12.066
40	12.078
45	12.078
50	12.075
55	12.075
60	12.075
65	12.075
70	12.075
75	12.075
80	12.072
85	12.075
90	12.078
95	12.075
100	12.072
105	12.072
110	12.072
115	12.075
120	12.072
125	12.069
130	12.072
135	12.069
140	12.072
145	12.072
150	12.072
155	12.075
160	12.069
165	12.069
170	12.069
175	12.069
180	12.069
185	12.069
190	12.069
195	12.069
200	12.069
205	12.075
210	12.075
215	12.075
220	12.072
225	12.075
230	12.075
235	12.075
240	12.075
245	12.072

## Sheet: fig10b
time	power using single crystal cable
0	12.617
5	12.617
10	12.614
15	12.614
20	12.614
25	12.614
30	12.614
35	12.614
40	12.617
45	12.614
50	12.606
55	12.614
60	12.617
65	12.614
70	12.614
75	12.617
80	12.614
85	12.614
90	12.617
95	12.614
100	12.614
105	12.611
110	12.614
115	12.614
120	12.614
125	12.614
130	12.614
135	12.611
140	12.614
145	12.614
150	12.614
155	12.614
160	12.611
165	12.611
170	12.611
175	12.611
180	12.611
185	12.611
190	12.611
195	12.611
200	12.611
205	12.611
210	12.611
215	12.611
220	12.611
225	12.611
230	12.611
235	12.611
240	12.611
245	12.611

## Sheet: fig10c
single crystal target only				ASE
thickness	RMS roughness			thickness	RMS roughness
19	0.91			4	0.15
50	0.37			5	0.13
64	0.3			7	0.25
85	0.75			8	0.11
96	0.53			9	0.2
170	0.91			10	0.19
190	0.6			11	0.16
250	0.81			12	0.12
305	0.62			16	0.11
330	0.35			17	0.21
340	0.44			20	0.23
400	0.75			26	0.21
410	0.98			34	0.13
500	0.55			50	0.11
590	0.62			51	0.22
				84	0.09
				85	0.25
				104	0.32
				115	0.24
				136	0.08
				173	0.34
				185	0.14
				198	0.34
				233	0.28
				348	0.29
				514	0.31
